# Supplementary material for: PpTFDB: A pigeonpea transcription factor database for exploring functional genomics in legumes
Source: PLoS One. 2017 Jun 26;12(6):e0179736. doi: 10.1371/journal.pone.0179736 (PMC5484553; doi:10.1371/journal.pone.0179736)
Supplement: S1 Table — (XLSX) [file pone.0179736.s004.xlsx]

## Sheet: Sheet1
TF_ID	Contig_No	Start	End	Protein_length(aa)	Gene_length	TF_Family
Ccajan3130	contig03662_1	2495	6216	571	4256	AP2
Ccajan5164	contig06253_1	1474	5032	562	4919	AP2
Ccajan6638	contig08259_1	434	3463	525	4009	AP2
Ccajan12236	contig16686_1	6445	8091	112	1717	AP2
Ccajan13427	contig18501_3	13282	16089	303	3409	AP2
Ccajan13496	contig18622_2	14811	18065	516	3322	AP2
Ccajan13714	contig18977_1	1769	5411	597	4412	AP2
Ccajan14184	contig19755_1	3278	6262	352	3138	AP2
Ccajan15342	contig21800_1	6628	9886	552	3693	AP2
Ccajan15847	contig22746_1	4520	8081	587	4270	AP2
Ccajan18656	contig28360_1	2033	5279	537	3321	AP2
Ccajan20956	contig33045_1	5880	8779	412	3515	AP2
Ccajan21887	contig34603_1	1874	6561	410	4962	AP2
Ccajan22463	contig35593_1	2718	5389	399	2904	AP2
Ccajan22593	contig35802_1	3708	7024	417	3888	AP2
Ccajan22634	contig35891_1	3365	6390	531	3494	AP2
Ccajan23707	contig37841_2	4450	5959	172	1567	AP2
Ccajan24932	contig40141_1	3320	5919	418	2624	AP2
Ccajan25364	contig41068_1	346	2088	191	1895	AP2
Ccajan25875	contig42157_1	4578	5473	219	1034	AP2
Ccajan26689	contig43882_1	427	3588	652	3589	AP2
Ccajan2146	contig02451_1	3938	10064	695	7145	ARF
Ccajan4643	contig05593_1	2517	10103	897	8142	ARF
Ccajan4763	contig05737_4	25147	30354	830	6277	ARF
Ccajan4865	contig05881_1	4329	7311	581	3401	ARF
Ccajan6649	contig08274_1	1283	4256	458	3233	ARF
Ccajan6968	contig08755_1	3229	8242	724	5390	ARF
Ccajan7541	contig09569_1	2383	5441	681	3624	ARF
Ccajan9697	contig12747_1	527	5900	1047	5699	ARF
Ccajan9808	contig12881_2	3902	10175	1125	7122	ARF
Ccajan10946	contig14649_1	4115	12784	479	9034	ARF
Ccajan13013	contig17873_1	3947	10233	1122	6670	ARF
Ccajan13545	contig18716_1	1816	4489	698	2938	ARF
Ccajan15018	contig21236_1	877	7705	1104	7469	ARF
Ccajan17008	contig25021_1	1492	4517	576	3429	ARF
Ccajan18969	contig29045_1	1661	7599	886	6818	ARF
Ccajan19071	contig29270_1	3329	5829	692	2990	ARF
Ccajan19657	contig30541_1	2450	4935	677	2493	ARF
Ccajan21319	contig33661_1	2720	7050	688	4673	ARF
Ccajan23477	contig37378_1	950	6174	603	5429	ARF
Ccajan24009	contig38383_1	1635	4966	573	3476	ARF
Ccajan31037	contig54426_1	501	3204	560	2944	ARF
Ccajan0210	contig00220_1	2049	5741	444	4083	ARR-B
Ccajan0898	contig00981_3	9325	12758	646	3789	ARR-B
Ccajan5717	contig06993_1	4501	9591	477	5131	ARR-B
Ccajan7290	contig09209_1	232	2222	248	2249	ARR-B
Ccajan12027	contig16362_1	1463	3625	498	2969	ARR-B
Ccajan12028	contig16362_2	6973	9002	493	2693	ARR-B
Ccajan12609	contig17262_3	6389	12046	615	5941	ARR-B
Ccajan16626	contig24270_1	1461	5437	606	4248	ARR-B
Ccajan19302	contig29801_1	1862	3641	464	1802	ARR-B
Ccajan19324	contig29871_1	4916	10430	577	5777	ARR-B
Ccajan20168	contig31623_2	4305	7583	672	3518	ARR-B
Ccajan23336	contig37140_1	1298	4592	676	3300	ARR-B
Ccajan25007	contig40300_1	134	3217	625	3084	ARR-B
Ccajan34410	contig65762_1	584	1857	308	2115	ARR-B
Ccajan39178	contig88319_1	359	1706	324	1348	ARR-B
Ccajan40630	contig96576_1	71	1394	317	1324	ARR-B
Ccajan0545	contig00571_1	60	4621	519	4699	B3
Ccajan1669	contig01915_1	355	1198	239	942	B3
Ccajan2934	contig03373_2	4204	5058	217	1133	B3
Ccajan3638	contig04275_1	999	4263	232	3377	B3
Ccajan5778	contig07088_2	6599	9856	359	3519	B3
Ccajan6473	contig08064_1	1616	2874	263	1805	B3
Ccajan6474	contig08064_2	4578	5378	167	896	B3
Ccajan7455	contig09461_1	3142	4609	430	1481	B3
Ccajan8113	contig10369_2	10641	13485	404	3453	B3
Ccajan8417	contig10794_1	808	8701	928	8053	B3
Ccajan9743	contig12806_3	8755	11123	274	2517	B3
Ccajan10066	contig13304_1	687	2076	157	1575	B3
Ccajan11506	contig15541_1	1763	2991	212	1759	B3
Ccajan13030	contig17901_1	1267	2543	316	1302	B3
Ccajan14152	contig19693_1	1722	8383	609	6734	B3
Ccajan14413	contig20170_1	1180	4185	389	3636	B3
Ccajan14987	contig21186_1	2575	5456	168	3315	B3
Ccajan15071	contig21327_2	7632	11686	438	4130	B3
Ccajan15399	contig21896_1	1023	2988	429	2572	B3
Ccajan16823	contig24694_1	2233	5994	315	3915	B3
Ccajan18634	contig28311_1	701	1738	215	1196	B3
Ccajan19142	contig29421_1	4	2993	384	2990	B3
Ccajan19484	contig30187_1	623	4030	309	4001	B3
Ccajan19507	contig30229_1	2536	4396	348	1939	B3
Ccajan21063	contig33221_1	592	3500	230	2937	B3
Ccajan21775	contig34423_1	1203	7858	739	7039	B3
Ccajan21970	contig34730_2	4171	7534	507	3695	B3
Ccajan23402	contig37261_1	1118	4040	372	3074	B3
Ccajan25103	contig40490_1	3186	4170	237	1049	B3
Ccajan25948	contig42312_1	2382	4809	314	3061	B3
Ccajan26263	contig43001_1	611	4919	544	4309	B3
Ccajan26645	contig43782_1	1422	3788	405	2777	B3
Ccajan26816	contig44151_1	681	3875	454	3870	B3
Ccajan27332	contig45281_1	275	1644	232	1473	B3
Ccajan27619	contig45947_1	2626	3499	177	920	B3
Ccajan28095	contig47008_1	1497	2335	223	1243	B3
Ccajan29034	contig49157_1	109	3768	461	3908	B3
Ccajan30571	contig53183_1	2075	3206	184	1414	B3
Ccajan31795	contig56618_2	2006	2689	227	943	B3
Ccajan33122	contig61002_1	1208	2960	216	1784	B3
Ccajan33426	contig62118_1	855	1819	252	1109	B3
Ccajan33936	contig64011_1	1235	2198	252	1108	B3
Ccajan34549	contig66313_1	371	2111	331	1968	B3
Ccajan37956	contig82051_1	323	1513	212	1241	B3
Ccajan38301	contig83764_1	229	1437	402	1238	B3
Ccajan43150	contig114213_1	37	795	220	905	B3
Ccajan46451	contig148173_1	135	640	134	551	B3
Ccajan47414	contig166350_1	100	541	113	487	B3
Ccajan7985	contig10175_1	5209	6051	280	1214	BBR-BPC
Ccajan7986	contig10176_1	1476	2318	280	1710	BBR-BPC
Ccajan14154	contig19697_1	4348	5510	337	1930	BBR-BPC
Ccajan24177	contig38681_1	2400	3450	317	2060	BBR-BPC
Ccajan29026	contig49129_1	1383	3566	291	2325	BBR-BPC
Ccajan2953	contig03398_1	827	7016	657	6213	BES1
Ccajan11597	contig15701_1	4686	6469	311	3126	BES1
Ccajan13049	contig17933_1	1106	2056	250	1228	BES1
Ccajan14524	contig20389_2	6592	7900	306	1725	BES1
Ccajan17318	contig25609_1	1378	7448	733	6604	BES1
Ccajan33206	contig61294_1	1509	2282	257	1099	BES1
Ccajan0011	contig00016_1	1022	3851	329	3000	bHLH
Ccajan0190	contig00197_1	980	4097	280	3349	bHLH
Ccajan0468	contig00492_1	1965	3459	300	2695	bHLH
Ccajan0710	contig00756_1	2770	5599	560	2965	bHLH
Ccajan0801	contig00862_1	3544	5187	258	2035	bHLH
Ccajan0845	contig00917_1	1260	2038	223	1644	bHLH
Ccajan0895	contig00976_2	8765	9469	234	1052	bHLH
Ccajan1170	contig01297_1	285	1953	267	1855	bHLH
Ccajan1231	contig01369_1	2272	3796	330	1548	bHLH
Ccajan1950	contig02236_1	2007	3639	273	2059	bHLH
Ccajan2071	contig02361_4	9381	10268	215	975	bHLH
Ccajan2734	contig03128_1	3963	5955	91	2169	bHLH
Ccajan2763	contig03158_1	2959	5151	301	2311	bHLH
Ccajan3123	contig03653_1	3165	4883	572	1825	bHLH
Ccajan3606	contig04234_3	12164	12742	192	816	bHLH
Ccajan3820	contig04514_1	1155	2647	320	1519	bHLH
Ccajan4274	contig05156_1	3309	4318	252	1283	bHLH
Ccajan4324	contig05209_2	5583	7218	344	1709	bHLH
Ccajan4476	contig05397_1	3626	10174	780	6785	bHLH
Ccajan4531	contig05474_1	1256	2010	199	1185	bHLH
Ccajan4639	contig05589_1	1482	2903	294	1708	bHLH
Ccajan5021	contig06077_1	559	2036	234	2224	bHLH
Ccajan5063	contig06133_2	3048	5315	143	2359	bHLH
Ccajan5306	contig06440_1	666	3303	519	2744	bHLH
Ccajan5340	contig06479_1	2442	3770	442	1698	bHLH
Ccajan5535	contig06752_1	1788	3119	332	2284	bHLH
Ccajan5580	contig06809_1	2849	4762	637	2023	bHLH
Ccajan6050	contig07444_1	234	953	168	866	bHLH
Ccajan6154	contig07564_2	16145	18867	230	2828	bHLH
Ccajan6637	contig08256_1	2777	3819	283	1400	bHLH
Ccajan6729	contig08411_1	11784	12595	175	1222	bHLH
Ccajan7239	contig09130_1	1022	2834	298	2186	bHLH
Ccajan7466	contig09473_3	7705	10054	459	2709	bHLH
Ccajan7532	contig09559_1	855	5535	438	5689	bHLH
Ccajan7820	contig09930_1	1411	3735	197	2387	bHLH
Ccajan8140	contig10414_1	165	3975	140	4029	bHLH
Ccajan8141	contig10414_2	4467	6255	232	1954	bHLH
Ccajan8421	contig10803_2	4613	6007	325	2025	bHLH
Ccajan8513	contig10944_2	12112	13587	320	1766	bHLH
Ccajan8885	contig11448_1	3974	4813	279	1257	bHLH
Ccajan9165	contig11938_1	4597	11459	426	7054	bHLH
Ccajan9176	contig11951_1	3517	6595	619	3106	bHLH
Ccajan9259	contig12072_1	6328	7757	222	1710	bHLH
Ccajan9282	contig12119_1	5510	6016	168	985	bHLH
Ccajan9543	contig12498_1	1267	3756	366	2644	bHLH
Ccajan9665	contig12684_1	6115	12693	759	6941	bHLH
Ccajan10138	contig13428_1	1321	3283	308	2885	bHLH
Ccajan10352	contig13774_1	6630	7943	437	2420	bHLH
Ccajan10431	contig13897_1	631	4547	366	4005	bHLH
Ccajan10906	contig14578_2	6454	10728	338	4588	bHLH
Ccajan10998	contig14726_1	2667	3856	228	1707	bHLH
Ccajan11094	contig14867_3	18244	19055	239	1046	bHLH
Ccajan11255	contig15170_2	18893	20728	381	2360	bHLH
Ccajan11412	contig15391_1	631	2415	92	1972	bHLH
Ccajan11587	contig15687_2	10241	12667	316	2440	bHLH
Ccajan11759	contig15940_1	432	3509	509	3171	bHLH
Ccajan11926	contig16189_1	280	2122	253	1904	bHLH
Ccajan11927	contig16190_1	7224	7823	134	840	bHLH
Ccajan12148	contig16560_1	338	2587	328	2378	bHLH
Ccajan12207	contig16644_1	4891	6042	207	1547	bHLH
Ccajan12253	contig16709_2	7346	8905	361	2251	bHLH
Ccajan12483	contig17081_1	1780	3942	337	2200	bHLH
Ccajan12787	contig17508_1	2113	5682	301	4752	bHLH
Ccajan12910	contig17710_3	14920	18349	457	3602	bHLH
Ccajan13089	contig17979_2	2991	5577	297	2966	bHLH
Ccajan13352	contig18389_1	497	2723	466	2287	bHLH
Ccajan13467	contig18559_1	953	2857	424	1967	bHLH
Ccajan13979	contig19420_1	567	3744	317	3475	bHLH
Ccajan14000	contig19451_1	2641	4321	277	2156	bHLH
Ccajan14888	contig20997_1	428	1952	315	2605	bHLH
Ccajan14896	contig21010_1	12	2783	611	2772	bHLH
Ccajan14985	contig21183_1	4906	5672	94	956	bHLH
Ccajan15065	contig21314_1	3075	6163	420	3146	bHLH
Ccajan15524	contig22163_1	5097	6742	349	2432	bHLH
Ccajan15895	contig22858_1	3258	5845	447	2765	bHLH
Ccajan16052	contig23157_1	2456	5186	369	2913	bHLH
Ccajan16053	contig23160_1	4620	8077	372	3636	bHLH
Ccajan16231	contig23476_2	4721	6257	322	1705	bHLH
Ccajan16450	contig23919_1	1616	4330	351	3021	bHLH
Ccajan16460	contig23943_1	1588	3161	277	1677	bHLH
Ccajan16578	contig24166_1	1548	5154	390	3841	bHLH
Ccajan16637	contig24302_1	2065	6813	456	4806	bHLH
Ccajan16673	contig24363_1	154	2913	298	2814	bHLH
Ccajan17213	contig25415_1	1100	1609	169	1171	bHLH
Ccajan17232	contig25447_1	8906	13219	465	5327	bHLH
Ccajan17258	contig25490_1	1485	2807	440	1782	bHLH
Ccajan17291	contig25560_1	129	1861	402	1733	bHLH
Ccajan17350	contig25710_1	773	1510	245	1007	bHLH
Ccajan17434	contig25882_1	2573	3386	91	912	bHLH
Ccajan17718	contig26446_1	2106	4153	309	2054	bHLH
Ccajan17928	contig26871_1	6160	7180	225	1065	bHLH
Ccajan18108	contig27270_1	11942	12910	204	1038	bHLH
Ccajan18430	contig27911_1	4007	7191	321	3496	bHLH
Ccajan19189	contig29568_1	1753	4259	282	2622	bHLH
Ccajan19493	contig30209_1	2951	3767	93	1022	bHLH
Ccajan19829	contig30944_1	4044	4610	189	567	bHLH
Ccajan19958	contig31206_1	243	918	170	934	bHLH
Ccajan20313	contig31925_2	4277	9631	288	5584	bHLH
Ccajan21017	contig33137_1	3791	4837	192	1727	bHLH
Ccajan21060	contig33217_1	3853	6022	363	2278	bHLH
Ccajan21100	contig33293_1	708	956	82	464	bHLH
Ccajan21628	contig34191_2	5544	6718	235	1198	bHLH
Ccajan21818	contig34489_1	3170	4618	92	2491	bHLH
Ccajan21905	contig34623_1	555	5356	334	4827	bHLH
Ccajan22192	contig35149_2	2144	5970	391	4572	bHLH
Ccajan22272	contig35281_1	678	4290	427	3687	bHLH
Ccajan22507	contig35650_1	949	3211	432	2768	bHLH
Ccajan22608	contig35831_1	3420	6042	525	3018	bHLH
Ccajan22922	contig36379_1	4937	5591	160	700	bHLH
Ccajan23211	contig36910_1	700	4653	438	4392	bHLH
Ccajan23445	contig37332_1	603	3642	283	3555	bHLH
Ccajan23822	contig38049_1	665	2434	352	1800	bHLH
Ccajan23851	contig38099_1	1482	3198	319	2203	bHLH
Ccajan25534	contig41429_1	2140	3877	258	2942	bHLH
Ccajan25652	contig41689_1	862	3244	532	2745	bHLH
Ccajan25846	contig42109_1	514	2445	643	3400	bHLH
Ccajan26431	contig43321_1	1811	3332	330	1543	bHLH
Ccajan26959	contig44459_1	77	1887	91	1811	bHLH
Ccajan27174	contig44941_1	302	2627	144	3409	bHLH
Ccajan27386	contig45413_1	311	1627	225	1578	bHLH
Ccajan27471	contig45589_1	251	785	138	535	bHLH
Ccajan27862	contig46480_1	2495	3925	332	1550	bHLH
Ccajan28109	contig47028_1	2013	2821	134	913	bHLH
Ccajan28188	contig47246_1	791	2073	150	1395	bHLH
Ccajan28742	contig48523_1	1164	3299	170	2507	bHLH
Ccajan28903	contig48848_1	1653	2720	227	1398	bHLH
Ccajan29566	contig50461_1	838	2221	149	1643	bHLH
Ccajan29761	contig50924_1	1910	3476	284	2119	bHLH
Ccajan29821	contig51095_1	1340	2854	504	2294	bHLH
Ccajan29867	contig51207_1	2862	3764	175	913	bHLH
Ccajan29907	contig51305_1	1645	2346	233	1072	bHLH
Ccajan29925	contig51354_1	294	1562	293	2189	bHLH
Ccajan30183	contig52080_1	2199	2309	36	682	bHLH
Ccajan30375	contig52615_1	608	1989	243	1811	bHLH
Ccajan30473	contig52904_1	73	1193	193	1121	bHLH
Ccajan30532	contig53063_1	257	2660	279	2588	bHLH
Ccajan31256	contig55013_1	2134	3538	221	1419	bHLH
Ccajan31603	contig56051_1	131	3186	276	3156	bHLH
Ccajan32147	contig57729_1	2623	3030	135	735	bHLH
Ccajan32466	contig58660_1	342	1870	263	1616	bHLH
Ccajan32995	contig60479_1	2243	2965	240	758	bHLH
Ccajan33140	contig61044_1	373	2127	334	2170	bHLH
Ccajan33304	contig61656_1	714	1844	376	1320	bHLH
Ccajan33459	contig62230_1	578	2208	440	2303	bHLH
Ccajan34923	contig67776_1	586	2178	336	1999	bHLH
Ccajan37572	contig80109_1	933	1801	188	911	bHLH
Ccajan37776	contig81155_1	1185	1880	231	955	bHLH
Ccajan37957	contig82062_1	201	572	124	372	bHLH
Ccajan38113	contig82800_1	319	1776	259	1547	bHLH
Ccajan38126	contig82878_1	358	1403	317	1272	bHLH
Ccajan39064	contig87758_1	492	1227	123	911	bHLH
Ccajan39588	contig90344_1	540	1640	166	1101	bHLH
Ccajan40658	contig96767_1	978	1424	148	500	bHLH
Ccajan44027	contig121266_1	268	963	231	786	bHLH
Ccajan0063	contig00072_3	8503	13598	502	5798	bZIP
Ccajan0205	contig00216_2	13168	17126	419	3991	bZIP
Ccajan0609	contig00641_4	25514	30887	313	5696	bZIP
Ccajan1019	contig01129_1	1281	1742	153	1048	bZIP
Ccajan1041	contig01154_3	11686	12659	181	1078	bZIP
Ccajan1139	contig01269_2	14503	17145	361	3535	bZIP
Ccajan1459	contig01662_2	8948	9964	168	1325	bZIP
Ccajan1572	contig01812_2	3466	7986	428	4649	bZIP
Ccajan1787	contig02055_1	3487	5337	179	1858	bZIP
Ccajan3246	contig03810_1	3543	6450	381	3022	bZIP
Ccajan3354	contig03944_1	6371	9918	375	4333	bZIP
Ccajan3358	contig03953_2	3410	8731	520	5947	bZIP
Ccajan3497	contig04096_2	9077	9706	209	1268	bZIP
Ccajan4187	contig05054_1	6687	7142	151	717	bZIP
Ccajan5965	contig07328_1	3643	4428	261	1129	bZIP
Ccajan6560	contig08158_1	362	8771	338	8647	bZIP
Ccajan6841	contig08576_1	4731	6085	137	1824	bZIP
Ccajan6953	contig08731_3	14823	17535	199	2821	bZIP
Ccajan7218	contig09094_1	7282	7872	196	1162	bZIP
Ccajan7313	contig09247_1	6508	11447	526	4982	bZIP
Ccajan7595	contig09651_2	12673	18669	270	6531	bZIP
Ccajan8249	contig10570_1	1636	5407	325	4212	bZIP
Ccajan8270	contig10592_1	2533	3141	202	1167	bZIP
Ccajan8325	contig10669_1	4702	9640	344	5215	bZIP
Ccajan8541	contig10977_4	12255	15337	556	3986	bZIP
Ccajan8562	contig11009_1	1857	2288	143	566	bZIP
Ccajan8835	contig11392_1	5440	12986	361	7873	bZIP
Ccajan8853	contig11407_1	270	3950	307	3774	bZIP
Ccajan9657	contig12662_1	5032	5457	141	466	bZIP
Ccajan9710	contig12765_2	3125	6267	275	3335	bZIP
Ccajan10050	contig13267_1	672	3013	405	2615	bZIP
Ccajan10163	contig13479_1	2136	4239	145	2257	bZIP
Ccajan11293	contig15222_2	20019	21388	281	1948	bZIP
Ccajan11665	contig15789_1	509	5042	175	4534	bZIP
Ccajan11676	contig15802_1	2970	4460	312	1801	bZIP
Ccajan12178	contig16602_1	10088	11010	263	1731	bZIP
Ccajan12796	contig17527_1	11452	11919	155	1069	bZIP
Ccajan12992	contig17840_2	8202	8801	199	1011	bZIP
Ccajan13255	contig18236_1	8327	9166	279	932	bZIP
Ccajan14650	contig20607_1	4225	4680	151	525	bZIP
Ccajan15708	contig22497_1	1252	3958	114	2986	bZIP
Ccajan15725	contig22539_2	3398	4846	289	1465	bZIP
Ccajan16189	contig23417_1	4372	5051	201	805	bZIP
Ccajan17344	contig25702_1	1557	3926	369	3239	bZIP
Ccajan17973	contig26975_1	3796	7524	413	3760	bZIP
Ccajan18866	contig28830_1	6629	8400	148	1918	bZIP
Ccajan19005	contig29111_1	343	5213	411	5645	bZIP
Ccajan20769	contig32705_1	4030	7574	335	3651	bZIP
Ccajan20909	contig32961_2	3840	7048	155	3542	bZIP
Ccajan21507	contig33992_1	1400	4116	303	3344	bZIP
Ccajan22550	contig35726_2	3501	3947	148	511	bZIP
Ccajan23262	contig37006_1	1280	3008	249	2101	bZIP
Ccajan23632	contig37701_1	768	2516	229	2196	bZIP
Ccajan24008	contig38378_1	1867	2649	260	1347	bZIP
Ccajan24048	contig38471_1	1388	5064	366	4016	bZIP
Ccajan24475	contig39242_1	2063	5320	216	3337	bZIP
Ccajan24585	contig39484_1	1846	5132	426	3959	bZIP
Ccajan26761	contig44046_1	2484	4632	329	3154	bZIP
Ccajan28057	contig46922_1	592	4241	341	4036	bZIP
Ccajan28192	contig47254_1	578	4060	575	3993	bZIP
Ccajan28565	contig48119_1	1310	3928	252	2905	bZIP
Ccajan28788	contig48615_1	726	3776	779	3438	bZIP
Ccajan33896	contig63831_1	1371	1805	144	618	bZIP
Ccajan35015	contig68154_1	482	784	100	500	bZIP
Ccajan35775	contig71755_1	1232	2217	295	986	bZIP
Ccajan35940	contig72440_1	1159	1590	143	762	bZIP
Ccajan38004	contig82271_1	684	1481	131	1055	bZIP
Ccajan39219	contig88507_1	797	1153	118	745	bZIP
Ccajan45576	contig136685_1	206	338	44	133	bZIP
Ccajan46421	contig147713_1	201	617	138	528	bZIP
Ccajan0017	contig00021_2	3045	4067	340	1214	C2H2
Ccajan0135	contig00141_1	8249	8977	242	999	C2H2
Ccajan0147	contig00147_1	832	10668	1411	10194	C2H2
Ccajan0282	contig00286_1	542	976	144	903	C2H2
Ccajan0947	contig01035_1	3598	4812	404	1744	C2H2
Ccajan1117	contig01242_3	8261	10620	144	2379	C2H2
Ccajan1228	contig01363_3	12383	14737	515	2557	C2H2
Ccajan1432	contig01629_1	28	5169	298	5142	C2H2
Ccajan1606	contig01850_1	2377	4561	411	2211	C2H2
Ccajan1807	contig02084_2	1553	2944	233	1461	C2H2
Ccajan2194	contig02507_1	3566	5110	514	1752	C2H2
Ccajan3205	contig03747_1	9153	11378	327	2801	C2H2
Ccajan3230	contig03781_1	2118	5193	491	3897	C2H2
Ccajan3262	contig03837_2	7915	8652	245	795	C2H2
Ccajan3403	contig04003_1	3178	3873	231	1133	C2H2
Ccajan3506	contig04108_1	4648	5148	166	1291	C2H2
Ccajan3588	contig04200_1	5974	11489	1105	5590	C2H2
Ccajan3626	contig04263_1	5389	7516	338	2458	C2H2
Ccajan3875	contig04596_1	2150	2830	226	1287	C2H2
Ccajan4053	contig04863_1	2476	4035	519	2214	C2H2
Ccajan4286	contig05171_1	323	742	139	455	C2H2
Ccajan4287	contig05171_2	1359	1673	104	426	C2H2
Ccajan4333	contig05222_2	13646	15704	489	2313	C2H2
Ccajan4846	contig05849_1	774	3375	483	2672	C2H2
Ccajan5962	contig07325_1	3871	7163	431	3298	C2H2
Ccajan6390	contig07926_1	1225	2954	309	1836	C2H2
Ccajan6605	contig08210_1	3630	6014	347	2875	C2H2
Ccajan7083	contig08892_1	4280	5050	256	1143	C2H2
Ccajan7096	contig08907_1	3850	9458	709	5623	C2H2
Ccajan7844	contig09963_1	1591	4120	458	2889	C2H2
Ccajan8403	contig10772_1	2648	3352	234	1895	C2H2
Ccajan8511	contig10943_1	5491	6372	293	1333	C2H2
Ccajan8648	contig11127_1	1487	2287	228	1301	C2H2
Ccajan9233	contig12035_1	2412	3128	238	1074	C2H2
Ccajan9255	contig12065_1	3105	3653	182	1569	C2H2
Ccajan9404	contig12279_1	1437	2396	319	1773	C2H2
Ccajan9471	contig12389_2	4930	7610	422	3051	C2H2
Ccajan9726	contig12789_2	8470	9305	246	1203	C2H2
Ccajan9849	contig12947_2	9210	10097	295	1125	C2H2
Ccajan9851	contig12958_1	1600	2382	260	1430	C2H2
Ccajan10809	contig14437_1	2899	3633	244	997	C2H2
Ccajan11282	contig15207_1	11953	12726	257	1144	C2H2
Ccajan12397	contig16941_2	6808	7626	272	1293	C2H2
Ccajan12480	contig17077_2	8207	8929	240	1377	C2H2
Ccajan13119	contig18027_1	603	1121	172	647	C2H2
Ccajan13208	contig18160_1	580	2579	366	2321	C2H2
Ccajan13527	contig18678_2	10052	12637	306	3134	C2H2
Ccajan13726	contig18999_1	4567	5418	283	1530	C2H2
Ccajan13824	contig19173_1	4994	5476	160	555	C2H2
Ccajan14320	contig19993_1	889	1755	288	1713	C2H2
Ccajan14470	contig20273_1	2221	2673	150	712	C2H2
Ccajan14847	contig20918_1	1341	2117	258	1385	C2H2
Ccajan14921	contig21044_1	2023	2760	245	1755	C2H2
Ccajan14994	contig21193_3	13288	15390	504	2556	C2H2
Ccajan15820	contig22706_1	3408	4037	209	1371	C2H2
Ccajan15844	contig22741_1	3045	4076	343	1258	C2H2
Ccajan15956	contig22957_1	1332	3038	568	2261	C2H2
Ccajan16069	contig23195_1	991	3913	410	3511	C2H2
Ccajan16100	contig23259_1	2193	3758	521	1618	C2H2
Ccajan16286	contig23590_1	1770	3844	438	2653	C2H2
Ccajan16526	contig24059_1	1078	3347	475	3034	C2H2
Ccajan16535	contig24076_1	552	6978	1112	6470	C2H2
Ccajan16611	contig24236_1	1592	2261	222	940	C2H2
Ccajan16718	contig24441_1	1617	5600	461	4136	C2H2
Ccajan16788	contig24617_1	2169	2897	242	1085	C2H2
Ccajan16921	contig24869_2	3084	4013	309	937	C2H2
Ccajan17233	contig25450_1	5994	7842	509	2382	C2H2
Ccajan17753	contig26508_1	672	2291	348	2274	C2H2
Ccajan17983	contig26994_1	1244	1861	205	889	C2H2
Ccajan18024	contig27083_1	427	867	146	556	C2H2
Ccajan18179	contig27422_1	1386	2561	391	1749	C2H2
Ccajan18242	contig27531_1	4990	6282	182	1507	C2H2
Ccajan19474	contig30168_1	1836	2366	176	938	C2H2
Ccajan19912	contig31126_1	1920	2483	187	1442	C2H2
Ccajan19997	contig31285_1	242	2733	332	2510	C2H2
Ccajan21874	contig34586_1	814	1416	200	957	C2H2
Ccajan21889	contig34605_1	5681	7283	452	2365	C2H2
Ccajan22009	contig34801_1	2400	4685	366	2893	C2H2
Ccajan22112	contig34986_1	6411	6821	136	1248	C2H2
Ccajan22357	contig35421_1	4054	6349	341	2378	C2H2
Ccajan22763	contig36094_1	819	1334	171	719	C2H2
Ccajan22788	contig36145_1	2	322	107	321	C2H2
Ccajan22870	contig36290_1	4385	5908	507	1895	C2H2
Ccajan23353	contig37171_1	1959	7052	669	5170	C2H2
Ccajan23853	contig38102_1	2967	4453	273	1555	C2H2
Ccajan24028	contig38425_1	656	6395	376	5915	C2H2
Ccajan24830	contig39953_1	5237	6106	289	870	C2H2
Ccajan25082	contig40444_1	3233	4252	339	1517	C2H2
Ccajan25630	contig41645_1	496	849	117	920	C2H2
Ccajan25855	contig42126_1	3835	4848	337	1489	C2H2
Ccajan26719	contig43962_1	1632	4460	288	3643	C2H2
Ccajan27040	contig44656_1	1365	3302	518	2269	C2H2
Ccajan27162	contig44924_1	653	4235	495	3614	C2H2
Ccajan27287	contig45172_1	71	508	145	438	C2H2
Ccajan27288	contig45172_2	2580	3577	157	2122	C2H2
Ccajan27365	contig45363_1	1687	2889	400	1341	C2H2
Ccajan27648	contig46023_1	821	2443	540	2550	C2H2
Ccajan28408	contig47738_1	1115	2275	386	1319	C2H2
Ccajan28441	contig47805_2	3842	4494	216	726	C2H2
Ccajan28457	contig47843_1	1165	1905	246	1326	C2H2
Ccajan28506	contig47950_1	3650	4363	180	714	C2H2
Ccajan29431	contig50145_1	1307	1846	179	788	C2H2
Ccajan30752	contig53679_2	1213	1707	164	1123	C2H2
Ccajan30812	contig53833_1	3075	3605	176	620	C2H2
Ccajan31054	contig54466_1	1021	1656	211	967	C2H2
Ccajan31601	contig56042_1	213	1085	290	1015	C2H2
Ccajan32905	contig60125_1	1538	2294	202	1216	C2H2
Ccajan33721	contig63223_1	1933	2879	208	947	C2H2
Ccajan35610	contig70536_1	978	1472	164	770	C2H2
Ccajan35964	contig72596_1	1019	1585	188	746	C2H2
Ccajan39742	contig91182_1	187	1086	299	976	C2H2
Ccajan40399	contig95091_1	17	265	82	1038	C2H2
Ccajan44087	contig121727_1	54	813	225	912	C2H2
Ccajan45255	contig133206_1	412	884	156	616	C2H2
Ccajan47739	contig176744_1	50	346	99	297	C2H2
Ccajan0146	contig00146_3	21621	26628	502	5967	C3H
Ccajan0208	contig00219_1	2597	4787	360	2695	C3H
Ccajan0322	contig00343_4	27113	30328	718	3793	C3H
Ccajan1509	contig01722_1	8205	11473	736	3794	C3H
Ccajan1710	contig01965_1	4199	6390	187	2192	C3H
Ccajan2476	contig02838_5	21549	24090	718	2735	C3H
Ccajan2480	contig02843_1	1854	8061	428	6356	C3H
Ccajan2556	contig02922_2	8277	9977	314	2226	C3H
Ccajan6306	contig07807_1	9704	13805	386	4228	C3H
Ccajan8234	contig10546_2	4793	5125	86	377	C3H
Ccajan8527	contig10961_1	12515	19606	488	7353	C3H
Ccajan9943	contig13105_1	4191	5366	391	1800	C3H
Ccajan10406	contig13863_1	2871	5765	730	2981	C3H
Ccajan10495	contig13996_1	4323	10014	383	6263	C3H
Ccajan10769	contig14366_1	2749	3423	224	740	C3H
Ccajan11058	contig14810_1	4805	9585	361	4885	C3H
Ccajan11226	contig15128_1	1251	5424	400	4366	C3H
Ccajan11571	contig15667_1	264	6024	777	5906	C3H
Ccajan11612	contig15715_1	363	3941	483	3775	C3H
Ccajan12289	contig16775_1	1566	3421	342	1968	C3H
Ccajan15682	contig22444_3	4707	5354	215	663	C3H
Ccajan16486	contig23990_1	7615	11591	473	4276	C3H
Ccajan16552	contig24113_1	1280	3001	524	3362	C3H
Ccajan17118	contig25222_1	2946	6721	460	4574	C3H
Ccajan18284	contig27619_1	2063	3142	359	1761	C3H
Ccajan18666	contig28387_1	2570	4594	674	2498	C3H
Ccajan18832	contig28776_1	1219	2214	331	1704	C3H
Ccajan19084	contig29304_1	2096	3406	436	1351	C3H
Ccajan19089	contig29316_1	6087	7938	369	1992	C3H
Ccajan20403	contig32089_1	2190	4217	675	2581	C3H
Ccajan21678	contig34268_1	4090	6338	705	2508	C3H
Ccajan24070	contig38508_1	2358	4466	702	3088	C3H
Ccajan25599	contig41585_1	2351	4701	364	2581	C3H
Ccajan26430	contig43319_1	1734	3762	233	2135	C3H
Ccajan27260	contig45110_1	211	3418	470	3297	C3H
Ccajan29164	contig49472_1	925	3111	728	3241	C3H
Ccajan30177	contig52069_1	88	1564	331	1548	C3H
Ccajan31674	contig56275_1	422	1186	254	1386	C3H
Ccajan33861	contig63732_1	1344	2018	224	1024	C3H
Ccajan34697	contig66900_1	153	1306	349	1154	C3H
Ccajan35862	contig72123_1	179	1568	313	1478	C3H
Ccajan37726	contig80881_1	588	1356	255	972	C3H
Ccajan38394	contig84220_1	1021	1857	279	837	C3H
Ccajan5833	contig07162_2	7385	15544	994	8242	CAMTA
Ccajan6985	contig08775_2	5016	13192	849	8457	CAMTA
Ccajan7260	contig09171_2	5328	6591	119	1338	CAMTA
Ccajan8547	contig10993_1	1814	10359	967	9491	CAMTA
Ccajan10203	contig13548_2	8484	16639	440	8394	CAMTA
Ccajan12574	contig17216_1	1915	7886	368	5972	CAMTA
Ccajan14714	contig20696_2	3652	9970	1046	6735	CAMTA
Ccajan27653	contig46028_1	1064	3476	155	2620	CAMTA
Ccajan4299	contig05190_1	2801	4237	368	2187	CO-like
Ccajan6248	contig07719_1	2680	7781	453	5612	CO-like
Ccajan6905	contig08672_1	618	2325	370	1996	CO-like
Ccajan7651	contig09719_1	640	2918	365	2497	CO-like
Ccajan11391	contig15366_2	3730	7984	371	4545	CO-like
Ccajan12079	contig16447_1	5294	7148	341	2268	CO-like
Ccajan21672	contig34259_1	2912	7622	411	5469	CO-like
Ccajan27922	contig46616_1	729	1932	367	1215	CO-like
Ccajan28697	contig48409_1	558	1623	308	1622	CO-like
Ccajan14131	contig19663_1	3607	9913	573	7099	CPP
Ccajan15327	contig21764_1	419	4244	536	4176	CPP
Ccajan15894	contig22857_1	1856	6883	695	5441	CPP
Ccajan22473	contig35610_1	2766	7672	601	5129	CPP
Ccajan1141	contig01271_1	1010	3117	242	2215	DBB
Ccajan10072	contig13320_1	1496	4300	293	3369	DBB
Ccajan22177	contig35119_1	402	1659	276	1515	DBB
Ccajan29768	contig50957_1	1160	3211	206	2083	DBB
Ccajan38089	contig82686_1	138	1365	218	1744	DBB
Ccajan0981	contig01080_2	9926	10774	282	1111	Dof
Ccajan2566	contig02936_4	19256	20191	311	950	Dof
Ccajan4127	contig04965_1	2742	3803	353	1577	Dof
Ccajan4138	contig04983_1	4595	5518	307	1205	Dof
Ccajan4283	contig05165_1	9725	10876	383	2020	Dof
Ccajan4970	contig06010_2	6278	8610	443	3154	Dof
Ccajan6394	contig07932_1	6513	7334	273	1599	Dof
Ccajan6900	contig08665_1	82	825	247	1039	Dof
Ccajan6966	contig08750_3	18349	20572	354	2756	Dof
Ccajan7243	contig09135_1	718	1978	363	1399	Dof
Ccajan7552	contig09581_1	7617	8603	328	1404	Dof
Ccajan8419	contig10801_1	1507	2723	295	1922	Dof
Ccajan8614	contig11083_1	1421	2041	206	645	Dof
Ccajan9024	contig11700_1	1815	3158	447	2078	Dof
Ccajan11267	contig15190_3	12367	13191	274	1390	Dof
Ccajan13549	contig18722_1	5557	6504	315	1793	Dof
Ccajan16173	contig23395_1	3028	4044	338	1062	Dof
Ccajan17585	contig26192_1	1278	2420	380	1733	Dof
Ccajan17962	contig26956_1	1209	1694	161	622	Dof
Ccajan20301	contig31890_1	4793	5611	272	1006	Dof
Ccajan22318	contig35364_1	7081	7779	232	1453	Dof
Ccajan22322	contig35372_1	4227	5578	287	1696	Dof
Ccajan23108	contig36732_1	850	3460	479	2816	Dof
Ccajan24172	contig38677_1	1150	3976	458	3158	Dof
Ccajan24455	contig39206_1	653	1681	342	2363	Dof
Ccajan24876	contig40048_1	3314	5848	478	2582	Dof
Ccajan25164	contig40624_1	3352	4356	334	1478	Dof
Ccajan26244	contig42961_1	3172	4020	282	2030	Dof
Ccajan26937	contig44404_1	2459	3202	247	1662	Dof
Ccajan27910	contig46582_1	1643	3275	320	2494	Dof
Ccajan28247	contig47383_1	1548	2600	350	1105	Dof
Ccajan28791	contig48618_1	61	1068	335	1165	Dof
Ccajan30756	contig53689_1	340	3403	460	3262	Dof
Ccajan30956	contig54239_1	1240	2169	309	1693	Dof
Ccajan32201	contig57885_1	404	1228	274	841	Dof
Ccajan33350	contig61851_1	76	837	253	1563	Dof
Ccajan37517	contig79792_1	812	1571	138	1005	Dof
Ccajan44322	contig123920_1	437	1067	209	1063	Dof
Ccajan44649	contig127044_1	281	1015	244	735	Dof
Ccajan10969	contig14685_2	8144	12455	320	5308	E2F-DP
Ccajan14197	contig19776_1	269	5690	450	5715	E2F-DP
Ccajan22276	contig35288_1	3554	7239	324	4084	E2F-DP
Ccajan22495	contig35635_1	3613	6271	320	3180	E2F-DP
Ccajan31537	contig55843_1	985	2458	128	1580	E2F-DP
Ccajan1631	contig01879_1	2592	6203	801	4101	EIL
Ccajan2038	contig02331_1	5218	6990	590	1964	EIL
Ccajan3364	contig03961_2	10652	12442	596	2195	EIL
Ccajan5933	contig07268_2	5622	7016	464	1581	EIL
Ccajan21356	contig33720_1	5737	7602	621	2064	EIL
Ccajan28016	contig46835_1	1048	2901	617	2011	EIL
Ccajan0302	contig00320_1	456	1157	233	1137	ERF
Ccajan0575	contig00596_1	3823	4569	248	1029	ERF
Ccajan0740	contig00791_1	2413	3174	253	1154	ERF
Ccajan0930	contig01019_1	2712	3893	393	1510	ERF
Ccajan1047	contig01161_2	11029	11631	200	889	ERF
Ccajan1247	contig01393_1	1456	2331	291	1322	ERF
Ccajan1424	contig01615_1	3052	4284	410	1803	ERF
Ccajan2183	contig02494_1	3482	4108	208	1804	ERF
Ccajan2220	contig02535_1	5736	6161	141	733	ERF
Ccajan2285	contig02599_1	762	1229	155	565	ERF
Ccajan3124	contig03655_1	2716	3240	174	868	ERF
Ccajan3166	contig03692_3	25676	26368	230	901	ERF
Ccajan3632	contig04267_1	2059	2781	240	1529	ERF
Ccajan4622	contig05572_2	5304	6149	281	1451	ERF
Ccajan5334	contig06473_1	1716	2294	192	1182	ERF
Ccajan5540	contig06756_1	3911	4375	154	665	ERF
Ccajan5588	contig06819_1	8736	9420	163	1220	ERF
Ccajan5694	contig06962_2	6006	7320	437	1626	ERF
Ccajan5940	contig07286_1	1620	2243	207	1210	ERF
Ccajan5941	contig07287_1	3019	3639	206	852	ERF
Ccajan5958	contig07318_1	1422	2036	204	1361	ERF
Ccajan6066	contig07462_1	1673	3658	365	2023	ERF
Ccajan6674	contig08324_1	1786	2229	147	619	ERF
Ccajan6675	contig08325_1	8026	8634	202	753	ERF
Ccajan6754	contig08448_1	923	1555	210	644	ERF
Ccajan6773	contig08469_1	2717	3421	234	828	ERF
Ccajan7084	contig08893_2	5055	5700	183	714	ERF
Ccajan7133	contig08957_1	993	1865	290	1098	ERF
Ccajan7471	contig09477_1	2778	3893	371	1860	ERF
Ccajan7673	contig09745_1	452	3743	232	3410	ERF
Ccajan7700	contig09792_1	4573	4965	130	623	ERF
Ccajan8294	contig10629_1	690	1094	134	912	ERF
Ccajan8382	contig10744_1	5140	5766	208	1042	ERF
Ccajan8385	contig10748_1	4583	5479	190	1285	ERF
Ccajan8507	contig10935_1	1647	2282	211	1047	ERF
Ccajan8588	contig11050_1	407	892	161	530	ERF
Ccajan8655	contig11137_1	2060	2956	298	1812	ERF
Ccajan8920	contig11509_1	1564	2589	341	1605	ERF
Ccajan9224	contig12018_1	11798	12289	163	1121	ERF
Ccajan9411	contig12284_3	14640	15344	234	758	ERF
Ccajan9906	contig13033_1	32	920	178	905	ERF
Ccajan10081	contig13336_1	2015	2965	316	1818	ERF
Ccajan10100	contig13363_1	1221	2222	260	1236	ERF
Ccajan10391	contig13839_2	5656	6150	164	971	ERF
Ccajan10449	contig13921_1	1206	1814	202	633	ERF
Ccajan10509	contig14018_1	3200	4048	282	1035	ERF
Ccajan11522	contig15589_1	1027	1686	219	1008	ERF
Ccajan11613	contig15715_2	7047	8027	326	1356	ERF
Ccajan11663	contig15786_1	5637	6353	238	882	ERF
Ccajan11832	contig16036_2	10431	11651	406	1269	ERF
Ccajan11876	contig16104_1	3851	5485	241	1807	ERF
Ccajan12011	contig16339_1	728	1243	171	619	ERF
Ccajan12093	contig16467_1	2919	4100	393	1804	ERF
Ccajan12432	contig16990_1	2092	4440	387	2375	ERF
Ccajan12472	contig17060_1	9144	9788	214	1182	ERF
Ccajan12707	contig17412_1	5448	6296	282	919	ERF
Ccajan12783	contig17499_1	804	2191	201	1775	ERF
Ccajan13284	contig18281_1	3898	4443	181	791	ERF
Ccajan13957	contig19382_1	921	1550	209	849	ERF
Ccajan14428	contig20202_1	1990	4108	264	2415	ERF
Ccajan14661	contig20621_1	485	1489	334	1045	ERF
Ccajan14680	contig20649_1	2651	4604	454	2287	ERF
Ccajan14785	contig20806_1	1530	2487	301	2061	ERF
Ccajan14938	contig21081_1	892	1731	279	2012	ERF
Ccajan14968	contig21144_2	7754	8356	200	940	ERF
Ccajan15300	contig21716_2	3741	4256	171	581	ERF
Ccajan15341	contig21798_4	8792	9870	286	1280	ERF
Ccajan15352	contig21826_1	2024	2770	248	1027	ERF
Ccajan15548	contig22210_1	7014	7757	247	1150	ERF
Ccajan15787	contig22650_1	1267	1890	207	832	ERF
Ccajan15789	contig22651_2	6651	7127	158	509	ERF
Ccajan16012	contig23069_1	4121	4873	250	1153	ERF
Ccajan17246	contig25475_1	2643	3476	277	918	ERF
Ccajan17351	contig25712_1	3112	3759	215	690	ERF
Ccajan17565	contig26160_1	2790	3812	340	1588	ERF
Ccajan17761	contig26525_1	4567	4980	137	585	ERF
Ccajan17934	contig26883_1	4586	5377	263	1743	ERF
Ccajan17940	contig26900_2	4151	5014	287	1607	ERF
Ccajan18109	contig27271_1	4131	4709	192	867	ERF
Ccajan18789	contig28679_1	2191	2964	257	1081	ERF
Ccajan19044	contig29204_1	12	1609	215	1598	ERF
Ccajan19088	contig29312_2	9169	10515	134	2024	ERF
Ccajan19357	contig29945_1	3688	4434	248	1043	ERF
Ccajan19536	contig30286_1	8722	9501	240	850	ERF
Ccajan19723	contig30708_1	1830	2471	213	1070	ERF
Ccajan19968	contig31222_1	861	2892	191	2098	ERF
Ccajan19978	contig31239_1	1873	2391	172	558	ERF
Ccajan20215	contig31728_1	2183	2677	164	1260	ERF
Ccajan20334	contig31967_1	3352	4314	320	1790	ERF
Ccajan20336	contig31971_1	2702	3862	386	1258	ERF
Ccajan20463	contig32193_1	5564	6664	175	1692	ERF
Ccajan21072	contig33240_2	6730	7551	273	1086	ERF
Ccajan21099	contig33292_1	1832	2242	136	1560	ERF
Ccajan21326	contig33670_1	511	1266	251	875	ERF
Ccajan21666	contig34249_1	2341	3233	184	969	ERF
Ccajan21704	contig34312_1	1157	1789	210	823	ERF
Ccajan22285	contig35300_3	6372	6902	176	1031	ERF
Ccajan22794	contig36159_1	1804	2292	162	546	ERF
Ccajan22890	contig36327_1	2614	3339	241	849	ERF
Ccajan23151	contig36801_1	4505	5140	211	750	ERF
Ccajan23212	contig36911_1	615	1538	281	1720	ERF
Ccajan23269	contig37017_1	842	1489	215	927	ERF
Ccajan23690	contig37816_1	1705	2490	261	1354	ERF
Ccajan24000	contig38368_1	1796	2551	173	1025	ERF
Ccajan24129	contig38600_1	1044	1958	261	934	ERF
Ccajan24305	contig38920_1	1042	2009	236	1339	ERF
Ccajan24663	contig39626_1	2867	3625	252	1913	ERF
Ccajan24786	contig39874_1	2421	3372	274	1580	ERF
Ccajan24789	contig39882_1	4181	5226	194	1312	ERF
Ccajan24803	contig39904_1	627	1151	174	552	ERF
Ccajan25065	contig40412_1	1637	3811	306	2469	ERF
Ccajan25295	contig40917_1	4994	5671	225	962	ERF
Ccajan25346	contig41028_1	4329	5144	271	1455	ERF
Ccajan25417	contig41188_1	2687	3673	328	1558	ERF
Ccajan25707	contig41826_1	945	1589	214	764	ERF
Ccajan25794	contig41981_1	367	1317	316	1206	ERF
Ccajan25842	contig42103_1	2387	2788	133	846	ERF
Ccajan25882	contig42172_1	3250	3624	124	529	ERF
Ccajan25926	contig42261_1	1098	1496	132	1120	ERF
Ccajan26961	contig44460_2	3690	4226	178	955	ERF
Ccajan27326	contig45268_1	2401	3360	319	1105	ERF
Ccajan27715	contig46165_1	1238	3077	220	2037	ERF
Ccajan27740	contig46216_1	1621	2766	381	2536	ERF
Ccajan28108	contig47027_1	2081	2515	144	479	ERF
Ccajan28204	contig47270_1	1823	2716	297	1323	ERF
Ccajan28263	contig47434_1	1959	2573	204	1152	ERF
Ccajan28452	contig47836_1	1011	1724	237	1227	ERF
Ccajan28455	contig47840_1	518	1149	168	1062	ERF
Ccajan28879	contig48810_1	156	1029	291	874	ERF
Ccajan28891	contig48830_1	721	1368	215	1238	ERF
Ccajan28950	contig48950_1	874	1716	280	1107	ERF
Ccajan29159	contig49459_1	608	1168	186	722	ERF
Ccajan29450	contig50181_1	313	1068	251	949	ERF
Ccajan29643	contig50653_1	1579	2313	244	1010	ERF
Ccajan29813	contig51070_1	2545	3336	263	959	ERF
Ccajan29923	contig51348_1	1296	2396	366	2280	ERF
Ccajan30714	contig53561_1	828	1589	253	1016	ERF
Ccajan30765	contig53719_1	244	669	141	777	ERF
Ccajan30786	contig53773_1	459	1217	252	870	ERF
Ccajan31157	contig54745_1	1332	1742	136	583	ERF
Ccajan31414	contig55494_1	1295	1924	209	1065	ERF
Ccajan31454	contig55605_1	2117	2722	201	1389	ERF
Ccajan31901	contig56969_1	1410	1940	176	944	ERF
Ccajan32356	contig58379_1	1375	1863	162	644	ERF
Ccajan32377	contig58432_1	2665	3123	152	524	ERF
Ccajan32457	contig58628_1	941	1890	202	1399	ERF
Ccajan32649	contig59266_1	2458	3048	196	1256	ERF
Ccajan32705	contig59462_1	2166	2564	132	880	ERF
Ccajan32782	contig59753_1	1763	2407	214	1216	ERF
Ccajan33445	contig62188_1	293	904	203	901	ERF
Ccajan33774	contig63423_1	2237	2797	186	670	ERF
Ccajan34113	contig64667_1	1807	2545	114	944	ERF
Ccajan34336	contig65423_1	878	1387	169	530	ERF
Ccajan34633	contig66655_1	982	1842	286	1252	ERF
Ccajan35294	contig69254_1	372	845	157	1086	ERF
Ccajan38280	contig83692_1	839	1477	212	807	ERF
Ccajan38703	contig85797_1	850	1182	110	625	ERF
Ccajan39467	contig89730_1	246	644	132	516	ERF
Ccajan39648	contig90657_1	492	821	109	550	ERF
Ccajan40009	contig92822_1	527	871	114	694	ERF
Ccajan40362	contig94902_1	49	282	77	234	ERF
Ccajan41577	contig102739_1	264	1419	215	1260	ERF
Ccajan41610	contig102959_1	271	906	211	895	ERF
Ccajan42168	contig106847_1	799	1328	176	530	ERF
Ccajan0129	contig00138_4	10449	19233	1545	9017	FAR1
Ccajan1149	contig01277_2	14131	16143	670	2765	FAR1
Ccajan3379	contig03982_1	297	2299	544	2256	FAR1
Ccajan3959	contig04714_1	8053	9997	192	2026	FAR1
Ccajan5078	contig06148_1	967	3894	722	3623	FAR1
Ccajan5561	contig06783_2	4711	6536	253	2504	FAR1
Ccajan6440	contig08006_2	6531	9607	887	3417	FAR1
Ccajan7245	contig09144_1	7917	11371	912	4655	FAR1
Ccajan8922	contig11511_1	1581	4978	844	3679	FAR1
Ccajan9466	contig12381_2	11797	15408	802	4490	FAR1
Ccajan9502	contig12422_1	1753	3828	691	2106	FAR1
Ccajan11675	contig15801_1	6863	10025	869	3720	FAR1
Ccajan11944	contig16214_1	1118	3141	341	2161	FAR1
Ccajan13533	contig18684_2	5992	8445	797	2680	FAR1
Ccajan13767	contig19070_1	635	2562	521	2400	FAR1
Ccajan15917	contig22897_2	1581	5002	232	3624	FAR1
Ccajan16456	contig23938_1	4261	7534	742	3589	FAR1
Ccajan18262	contig27579_1	616	2786	661	2347	FAR1
Ccajan19759	contig30787_2	2245	3263	259	1364	FAR1
Ccajan21503	contig33985_1	3121	6775	729	4335	FAR1
Ccajan21851	contig34551_1	1625	4266	164	3001	FAR1
Ccajan22915	contig36367_1	564	6838	819	6756	FAR1
Ccajan23703	contig37838_1	1087	4772	775	4222	FAR1
Ccajan23992	contig38356_1	673	1160	92	488	FAR1
Ccajan24958	contig40199_1	1584	2135	183	748	FAR1
Ccajan25127	contig40540_1	2667	3653	328	1094	FAR1
Ccajan25841	contig42101_1	3267	5589	258	2332	FAR1
Ccajan26541	contig43556_1	1344	2883	260	2213	FAR1
Ccajan26942	contig44422_1	1723	4005	760	2657	FAR1
Ccajan27355	contig45335_1	2356	4356	666	2022	FAR1
Ccajan28582	contig48156_1	736	3102	691	3091	FAR1
Ccajan30100	contig51826_1	1517	2875	452	1533	FAR1
Ccajan30317	contig52421_1	247	1558	371	1326	FAR1
Ccajan31586	contig56002_1	291	3191	252	2908	FAR1
Ccajan32499	contig58737_1	350	3197	811	2848	FAR1
Ccajan33641	contig62907_1	1161	2595	350	1642	FAR1
Ccajan33856	contig63707_1	146	2540	749	2395	FAR1
Ccajan34337	contig65425_1	1450	2433	270	1345	FAR1
Ccajan35237	contig68996_1	382	1203	225	912	FAR1
Ccajan36268	contig73861_1	154	1817	534	1664	FAR1
Ccajan38573	contig85119_1	237	1229	273	1390	FAR1
Ccajan39733	contig91127_1	625	1399	257	1372	FAR1
Ccajan39819	contig91615_1	309	1578	266	1279	FAR1
Ccajan40126	contig93549_1	830	1578	202	749	FAR1
Ccajan41333	contig101051_1	128	1398	373	1271	FAR1
Ccajan43874	contig119902_1	64	978	305	915	FAR1
Ccajan44096	contig121807_1	177	920	247	834	FAR1
Ccajan44364	contig124271_1	526	1039	171	514	FAR1
Ccajan46081	contig142819_1	288	777	163	490	FAR1
Ccajan47172	contig160911_1	90	622	176	597	FAR1
Ccajan0245	contig00258_2	5266	7927	413	2864	G2-like
Ccajan0246	contig00259_1	970	12562	575	12001	G2-like
Ccajan0606	contig00639_1	4004	6508	395	2823	G2-like
Ccajan0790	contig00850_1	3702	8297	466	5404	G2-like
Ccajan1251	contig01406_1	3036	5099	363	2256	G2-like
Ccajan1370	contig01552_1	1901	3997	369	2503	G2-like
Ccajan1441	contig01641_1	4087	8417	341	4995	G2-like
Ccajan2284	contig02597_3	11551	12408	285	1813	G2-like
Ccajan4029	contig04823_1	3117	5792	363	2727	G2-like
Ccajan4096	contig04924_1	5026	6710	359	2420	G2-like
Ccajan4226	contig05101_1	963	4227	354	3791	G2-like
Ccajan5134	contig06213_1	1599	3762	484	3133	G2-like
Ccajan5901	contig07225_2	4877	6403	153	2352	G2-like
Ccajan6861	contig08608_2	5765	8114	269	2794	G2-like
Ccajan7678	contig09752_2	6252	7887	281	2294	G2-like
Ccajan8114	contig10372_1	1375	3709	315	3360	G2-like
Ccajan8115	contig10373_1	486	5237	303	5012	G2-like
Ccajan8455	contig10857_1	325	1085	142	949	G2-like
Ccajan9177	contig11952_1	909	2669	352	1786	G2-like
Ccajan10087	contig13342_2	9677	12912	305	4094	G2-like
Ccajan10455	contig13935_1	2808	5077	408	2635	G2-like
Ccajan10904	contig14576_1	2026	3634	334	1630	G2-like
Ccajan12281	contig16763_2	2581	9232	646	6868	G2-like
Ccajan12387	contig16919_1	3424	6641	494	3224	G2-like
Ccajan13237	contig18212_1	3788	6206	453	2805	G2-like
Ccajan14109	contig19621_1	1078	1754	191	764	G2-like
Ccajan14566	contig20461_2	10760	15313	267	4786	G2-like
Ccajan14995	contig21196_1	5336	8112	451	3346	G2-like
Ccajan16245	contig23502_1	1557	5250	304	3944	G2-like
Ccajan16420	contig23870_1	1778	7125	493	5693	G2-like
Ccajan17111	contig25203_1	1226	3081	327	2246	G2-like
Ccajan20967	contig33065_2	6486	8660	99	2397	G2-like
Ccajan21853	contig34556_1	438	3240	562	3051	G2-like
Ccajan22580	contig35777_1	338	2038	371	2341	G2-like
Ccajan22658	contig35923_1	117	1998	460	2294	G2-like
Ccajan23744	contig37912_1	5	451	149	447	G2-like
Ccajan24552	contig39399_1	1681	5715	371	4371	G2-like
Ccajan24694	contig39683_1	4098	5754	234	2142	G2-like
Ccajan25953	contig42316_1	2340	5186	345	3136	G2-like
Ccajan26260	contig42997_1	869	2776	352	1950	G2-like
Ccajan26621	contig43719_1	681	2158	300	2134	G2-like
Ccajan27204	contig45008_1	1159	4530	241	3768	G2-like
Ccajan29234	contig49646_1	359	1845	248	1487	G2-like
Ccajan29898	contig51287_1	94	2412	371	2336	G2-like
Ccajan30718	contig53572_1	285	879	164	727	G2-like
Ccajan31373	contig55378_1	854	2886	208	2334	G2-like
Ccajan33240	contig61423_1	1690	2831	148	1479	G2-like
Ccajan33574	contig62767_1	1104	2699	147	1596	G2-like
Ccajan38786	contig86238_1	268	1404	107	1306	G2-like
Ccajan40210	contig93990_1	808	1339	114	819	G2-like
Ccajan2324	contig02655_1	8655	9446	214	833	GATA
Ccajan3739	contig04399_1	2761	6749	272	4161	GATA
Ccajan3775	contig04446_1	1379	2584	273	1752	GATA
Ccajan4023	contig04816_1	3978	9890	292	6631	GATA
Ccajan5988	contig07358_1	243	4912	360	5111	GATA
Ccajan6578	contig08179_3	26007	26557	152	1373	GATA
Ccajan6909	contig08682_1	2050	3276	245	1527	GATA
Ccajan7602	contig09657_2	10022	10876	138	1218	GATA
Ccajan7715	contig09810_1	3357	4866	297	1614	GATA
Ccajan12125	contig16528_1	6092	6916	274	1843	GATA
Ccajan13591	contig18774_2	3270	5223	100	2333	GATA
Ccajan14530	contig20398_2	4645	6601	344	2476	GATA
Ccajan15230	contig21600_1	1476	6614	567	5205	GATA
Ccajan16241	contig23491_1	4385	5981	254	2197	GATA
Ccajan16679	contig24374_1	11577	12545	297	1577	GATA
Ccajan16730	contig24467_1	221	1224	307	1048	GATA
Ccajan18131	contig27316_1	2685	3847	348	1461	GATA
Ccajan18831	contig28772_1	2426	3413	277	1255	GATA
Ccajan19236	contig29659_1	238	4278	234	4106	GATA
Ccajan19237	contig29659_2	7051	11361	265	4731	GATA
Ccajan22607	contig35830_1	1610	7045	536	5820	GATA
Ccajan22776	contig36123_1	2633	6201	331	3710	GATA
Ccajan23184	contig36866_1	2781	3800	310	1762	GATA
Ccajan23523	contig37466_1	1491	3083	347	2006	GATA
Ccajan24590	contig39493_1	3775	4650	199	1695	GATA
Ccajan28783	contig48601_1	335	1000	221	815	GATA
Ccajan29766	contig50944_1	2915	3929	308	1035	GATA
Ccajan31680	contig56289_1	1553	2949	312	1635	GATA
Ccajan35999	contig72772_1	955	1584	144	899	GATA
Ccajan7384	contig09356_1	3644	4612	322	1810	GeBP
Ccajan9407	contig12283_2	4794	5846	350	1210	GeBP
Ccajan9408	contig12283_4	18254	19358	308	1432	GeBP
Ccajan27145	contig44876_1	3646	4851	401	1415	GeBP
Ccajan30390	contig52654_1	450	1595	381	2276	GeBP
Ccajan31882	contig56896_2	1830	2582	250	1222	GeBP
Ccajan37274	contig78657_1	813	1622	269	1232	GeBP
Ccajan0399	contig00427_3	19810	21228	472	2248	GRAS
Ccajan0557	contig00578_3	17197	18516	439	1484	GRAS
Ccajan0630	contig00662_1	3939	5706	565	1987	GRAS
Ccajan1243	contig01390_2	4274	5077	267	1500	GRAS
Ccajan1244	contig01390_3	8954	10207	417	1448	GRAS
Ccajan1486	contig01699_3	10101	12104	667	2072	GRAS
Ccajan1488	contig01700_2	2966	5113	715	3501	GRAS
Ccajan1489	contig01701_1	1852	3819	655	2400	GRAS
Ccajan1720	contig01979_1	8536	10086	436	2406	GRAS
Ccajan2165	contig02470_2	6104	8826	559	2764	GRAS
Ccajan2196	contig02508_1	5675	7063	462	2098	GRAS
Ccajan2311	contig02639_1	4071	6047	658	2260	GRAS
Ccajan2509	contig02877_1	2449	4080	543	2182	GRAS
Ccajan3103	contig03624_1	4543	5943	466	2622	GRAS
Ccajan3609	contig04236_1	304	1683	459	1776	GRAS
Ccajan3711	contig04373_2	14756	16033	425	1535	GRAS
Ccajan3726	contig04386_2	2843	4477	544	2047	GRAS
Ccajan4892	contig05916_1	2270	3625	451	1387	GRAS
Ccajan5161	contig06247_2	9145	10626	493	2482	GRAS
Ccajan6013	contig07400_2	5202	6992	596	1999	GRAS
Ccajan6261	contig07741_1	4127	6259	541	2292	GRAS
Ccajan6513	contig08096_4	18098	19849	583	2151	GRAS
Ccajan6964	contig08748_1	1905	3458	517	1686	GRAS
Ccajan7053	contig08857_1	2137	3501	454	1373	GRAS
Ccajan7572	contig09618_1	14380	15944	496	2657	GRAS
Ccajan8204	contig10507_2	9008	10540	510	1666	GRAS
Ccajan8603	contig11066_1	133	969	278	1020	GRAS
Ccajan10217	contig13565_1	1444	3678	706	3107	GRAS
Ccajan10438	contig13905_1	710	2413	567	2070	GRAS
Ccajan11717	contig15866_2	4558	6303	581	1874	GRAS
Ccajan11822	contig16024_2	2981	5206	741	2432	GRAS
Ccajan11829	contig16033_1	993	2555	520	2233	GRAS
Ccajan12037	contig16374_2	9148	10776	542	2336	GRAS
Ccajan12580	contig17229_1	523	1827	434	1338	GRAS
Ccajan13147	contig18071_1	1609	4085	728	2626	GRAS
Ccajan14088	contig19583_1	6229	7990	464	1804	GRAS
Ccajan14393	contig20135_1	5073	6518	481	1656	GRAS
Ccajan15034	contig21256_1	61	916	263	2071	GRAS
Ccajan15248	contig21629_1	3499	3999	167	501	GRAS
Ccajan16892	contig24817_1	6302	9635	805	3806	GRAS
Ccajan16963	contig24951_1	711	2498	595	2060	GRAS
Ccajan19293	contig29793_1	7222	8607	461	1771	GRAS
Ccajan20158	contig31604_2	9951	10589	212	1139	GRAS
Ccajan21046	contig33190_1	6217	8394	725	2213	GRAS
Ccajan22519	contig35676_1	998	2527	509	1580	GRAS
Ccajan23259	contig37003_1	940	2712	590	1954	GRAS
Ccajan23510	contig37445_1	4442	6106	554	2594	GRAS
Ccajan24285	contig38882_1	3346	5247	633	2140	GRAS
Ccajan25979	contig42357_1	995	3202	735	2898	GRAS
Ccajan27121	contig44827_1	977	2608	543	2224	GRAS
Ccajan27702	contig46132_1	2126	4102	658	2015	GRAS
Ccajan27821	contig46397_1	1648	3324	558	1822	GRAS
Ccajan28155	contig47154_1	1557	3773	278	2251	GRAS
Ccajan28875	contig48803_1	128	2161	677	2131	GRAS
Ccajan29498	contig50293_1	118	2738	625	2721	GRAS
Ccajan29927	contig51358_1	73	2203	541	2288	GRAS
Ccajan30348	contig52527_1	1083	2660	525	1776	GRAS
Ccajan31441	contig55575_1	1357	2685	442	1511	GRAS
Ccajan32383	contig58442_1	134	970	278	1653	GRAS
Ccajan32384	contig58442_2	2430	3162	243	950	GRAS
Ccajan32627	contig59185_1	591	1439	282	1163	GRAS
Ccajan33515	contig62446_1	2038	2871	278	834	GRAS
Ccajan33962	contig64094_1	5	1018	307	1014	GRAS
Ccajan34360	contig65502_1	996	2456	486	1471	GRAS
Ccajan38782	contig86228_1	1430	1771	113	342	GRAS
Ccajan42987	contig112916_1	223	1173	317	951	GRAS
Ccajan43224	contig114783_1	118	1034	266	1015	GRAS
Ccajan1356	contig01535_4	12925	14893	313	2236	GRF
Ccajan1393	contig01582_2	8631	10177	382	2692	GRF
Ccajan3312	contig03903_1	6231	7800	367	2149	GRF
Ccajan4517	contig05451_2	8401	11057	377	3009	GRF
Ccajan10806	contig14426_1	3356	4716	308	1361	GRF
Ccajan14841	contig20910_2	5966	9103	331	3930	GRF
Ccajan18257	contig27565_1	1958	5184	598	3877	GRF
Ccajan22732	contig36046_1	1862	5951	626	5079	GRF
Ccajan29370	contig49989_1	13	3875	406	3863	GRF
Ccajan33031	contig60610_1	382	2968	374	2709	GRF
Ccajan0091	contig00102_1	4034	8378	482	4850	HB-other
Ccajan4335	contig05223_1	1031	5664	444	4757	HB-other
Ccajan10221	contig13577_1	699	5502	687	4981	HB-other
Ccajan15938	contig22941_2	7286	8347	328	1827	HB-other
Ccajan20749	contig32673_2	6275	9341	332	3116	HB-other
Ccajan20889	contig32923_1	6246	7560	125	1338	HB-other
Ccajan21941	contig34683_2	1241	2687	200	1682	HB-other
Ccajan30831	contig53884_1	3079	3213	44	404	HB-other
Ccajan31752	contig56479_1	555	2055	229	1670	HB-other
Ccajan0735	contig00789_1	1358	2406	249	1076	HD-ZIP
Ccajan1894	contig02166_1	4157	7686	286	4040	HD-ZIP
Ccajan2530	contig02900_1	3136	7507	716	4741	HD-ZIP
Ccajan2901	contig03329_1	1429	6755	785	5387	HD-ZIP
Ccajan3931	contig04677_3	17309	23559	798	6644	HD-ZIP
Ccajan5610	contig06844_1	580	1413	225	919	HD-ZIP
Ccajan5751	contig07039_1	1434	6940	751	5769	HD-ZIP
Ccajan6650	contig08275_1	808	1488	226	811	HD-ZIP
Ccajan7582	contig09628_1	1175	2356	229	1228	HD-ZIP
Ccajan7608	contig09672_1	19953	20975	256	1205	HD-ZIP
Ccajan8728	contig11232_1	1886	5568	204	3748	HD-ZIP
Ccajan9826	contig12904_2	3377	4211	251	1323	HD-ZIP
Ccajan10504	contig14009_1	2147	2978	241	1412	HD-ZIP
Ccajan10528	contig14041_1	7137	13936	682	6904	HD-ZIP
Ccajan10992	contig14720_1	3156	4228	140	1073	HD-ZIP
Ccajan12626	contig17289_1	1738	4414	279	3209	HD-ZIP
Ccajan14365	contig20088_1	2451	8451	818	6359	HD-ZIP
Ccajan14619	contig20552_1	10793	12003	287	1759	HD-ZIP
Ccajan14632	contig20571_1	2134	3778	285	1828	HD-ZIP
Ccajan14735	contig20725_1	3634	8956	818	5631	HD-ZIP
Ccajan15486	contig22088_1	7904	9356	315	2806	HD-ZIP
Ccajan15586	contig22279_2	6939	9786	705	2854	HD-ZIP
Ccajan17671	contig26360_1	1975	6462	724	4579	HD-ZIP
Ccajan18021	contig27079_1	851	1983	239	1254	HD-ZIP
Ccajan18240	contig27527_1	4414	5988	268	1639	HD-ZIP
Ccajan18703	contig28474_1	9962	11465	323	1567	HD-ZIP
Ccajan18972	contig29049_1	9824	11129	264	1376	HD-ZIP
Ccajan19246	contig29684_1	597	7474	681	6989	HD-ZIP
Ccajan19333	contig29895_1	1663	3746	388	2468	HD-ZIP
Ccajan19359	contig29947_1	5180	9475	747	4361	HD-ZIP
Ccajan20076	contig31444_1	3008	5142	225	3024	HD-ZIP
Ccajan20436	contig32136_1	2193	4135	428	1943	HD-ZIP
Ccajan21862	contig34567_1	508	5592	821	5233	HD-ZIP
Ccajan22226	contig35210_1	207	5724	841	5527	HD-ZIP
Ccajan22840	contig36231_1	3206	5696	242	3676	HD-ZIP
Ccajan23895	contig38180_1	1359	6306	738	4996	HD-ZIP
Ccajan24092	contig38546_1	2652	3908	287	1535	HD-ZIP
Ccajan24672	contig39641_1	1751	3463	212	2488	HD-ZIP
Ccajan25046	contig40377_1	960	4520	714	4198	HD-ZIP
Ccajan27307	contig45229_1	1283	3727	253	2470	HD-ZIP
Ccajan27710	contig46154_1	2312	3493	205	1436	HD-ZIP
Ccajan27778	contig46301_1	1031	2157	246	1668	HD-ZIP
Ccajan30702	contig53533_1	567	3104	272	2804	HD-ZIP
Ccajan31894	contig56945_1	533	2422	252	2052	HD-ZIP
Ccajan34109	contig64659_1	1873	2696	146	824	HD-ZIP
Ccajan35176	contig68711_1	221	784	145	717	HD-ZIP
Ccajan29806	contig51060_1	1384	3783	445	2688	HRT-like
Ccajan0266	contig00274_1	1914	4713	231	2983	HSF
Ccajan0297	contig00312_1	2992	4137	381	1797	HSF
Ccajan2053	contig02345_1	3635	6299	462	2829	HSF
Ccajan2723	contig03116_1	695	994	99	349	HSF
Ccajan5129	contig06207_6	29267	30469	274	1587	HSF
Ccajan5166	contig06260_1	1201	4011	399	3571	HSF
Ccajan5327	contig06467_1	2147	3478	402	1389	HSF
Ccajan5657	contig06910_2	3093	3848	101	948	HSF
Ccajan5963	contig07326_1	1489	3221	356	1861	HSF
Ccajan6449	contig08017_1	1163	3088	366	2484	HSF
Ccajan10452	contig13926_1	1579	3218	392	2323	HSF
Ccajan10499	contig14000_1	1135	1581	148	585	HSF
Ccajan10737	contig14322_1	1917	3580	353	1899	HSF
Ccajan12384	contig16916_1	1481	3014	273	2289	HSF
Ccajan14456	contig20252_1	1848	2582	244	864	HSF
Ccajan16073	contig23201_6	14745	15020	91	681	HSF
Ccajan16530	contig24066_1	1390	2540	350	2005	HSF
Ccajan18222	contig27499_3	10375	11846	443	1895	HSF
Ccajan21520	contig34017_1	875	7707	514	7444	HSF
Ccajan24186	contig38708_1	4220	5470	355	1588	HSF
Ccajan25116	contig40505_1	2554	5729	384	3443	HSF
Ccajan26968	contig44485_1	1971	4049	383	2253	HSF
Ccajan28880	contig48811_1	807	2171	266	1436	HSF
Ccajan29845	contig51149_1	1394	2682	388	1339	HSF
Ccajan30863	contig53993_1	758	2320	302	1798	HSF
Ccajan34727	contig66993_1	870	2258	346	1630	HSF
Ccajan0133	contig00140_5	24392	25607	180	1430	LBD
Ccajan1304	contig01467_1	4354	5710	217	1493	LBD
Ccajan2614	contig03000_1	4617	5621	126	1466	LBD
Ccajan3119	contig03648_1	2925	4664	208	1965	LBD
Ccajan3120	contig03650_1	2974	3888	238	1625	LBD
Ccajan3346	contig03937_1	6122	6861	212	1965	LBD
Ccajan3784	contig04462_2	7116	7933	223	884	LBD
Ccajan4863	contig05879_1	2304	3165	181	997	LBD
Ccajan6040	contig07429_1	5455	6057	167	982	LBD
Ccajan6237	contig07702_1	3281	4921	198	1739	LBD
Ccajan6446	contig08013_1	1291	4268	232	3059	LBD
Ccajan6696	contig08351_2	8734	9267	177	1524	LBD
Ccajan7268	contig09183_1	3051	3690	161	1283	LBD
Ccajan8097	contig10340_1	5345	7257	197	2024	LBD
Ccajan8944	contig11558_1	1369	1905	178	641	LBD
Ccajan9179	contig11954_1	6843	7754	303	1604	LBD
Ccajan9855	contig12963_2	3723	5941	229	2248	LBD
Ccajan10492	contig13989_1	16667	17158	163	624	LBD
Ccajan10532	contig14048_1	15	3539	311	3525	LBD
Ccajan15906	contig22871_1	2966	4020	304	1587	LBD
Ccajan17047	contig25081_1	1966	3484	298	1752	LBD
Ccajan18054	contig27151_1	440	823	127	440	LBD
Ccajan18694	contig28447_1	2084	3089	272	1365	LBD
Ccajan18910	contig28920_1	4913	9206	173	5088	LBD
Ccajan20072	contig31441_1	3122	3671	182	845	LBD
Ccajan20105	contig31492_1	559	936	125	1286	LBD
Ccajan20392	contig32072_1	553	864	103	1019	LBD
Ccajan20576	contig32378_2	5875	6916	216	1110	LBD
Ccajan20809	contig32779_1	5950	6785	241	1230	LBD
Ccajan22041	contig34860_1	4662	6194	244	1543	LBD
Ccajan22396	contig35487_1	3432	4294	155	1369	LBD
Ccajan22454	contig35583_1	2132	6165	241	4568	LBD
Ccajan22543	contig35713_1	5997	6776	259	1066	LBD
Ccajan22596	contig35804_1	3786	5665	175	2350	LBD
Ccajan22653	contig35920_1	3458	3745	95	920	LBD
Ccajan22966	contig36461_1	1149	1936	232	1328	LBD
Ccajan23751	contig37925_1	3414	4229	198	1227	LBD
Ccajan24023	contig38406_1	2967	3902	311	1499	LBD
Ccajan25424	contig41212_1	582	3652	266	3348	LBD
Ccajan26722	contig43970_1	1188	2710	141	1610	LBD
Ccajan28720	contig48474_1	2552	3160	202	1219	LBD
Ccajan28755	contig48556_1	3718	4221	167	558	LBD
Ccajan29348	contig49940_1	568	1200	210	687	LBD
Ccajan29677	contig50718_1	1186	2303	220	1537	LBD
Ccajan29753	contig50902_1	270	1321	118	1150	LBD
Ccajan31700	contig56338_1	291	1637	237	1595	LBD
Ccajan31746	contig56463_1	1698	2535	198	901	LBD
Ccajan35181	contig68728_1	1407	2000	197	744	LBD
Ccajan35911	contig72333_1	682	2039	152	1529	LBD
Ccajan36373	contig74381_1	750	1118	122	1040	LBD
Ccajan38213	contig83372_1	6	1111	180	1106	LBD
Ccajan40666	contig96790_1	97	393	99	297	LBD
Ccajan13105	contig18004_1	1821	4333	406	3269	LFY
Ccajan7092	contig08903_2	9539	10795	84	1521	LSD
Ccajan37343	contig79004_1	652	1699	88	1237	LSD
Ccajan4573	contig05529_1	7319	10988	245	3778	MIKC
Ccajan4728	contig05697_1	2113	3393	143	1586	MIKC
Ccajan7497	contig09509_1	1219	3997	223	3782	MIKC
Ccajan13194	contig18146_1	2851	8965	204	6513	MIKC
Ccajan13264	contig18254_1	606	11620	299	11185	MIKC
Ccajan19634	contig30498_1	1546	5393	210	4624	MIKC
Ccajan21984	contig34751_1	3428	4393	115	1310	MIKC
Ccajan22536	contig35702_1	4361	6957	164	2734	MIKC
Ccajan23869	contig38137_1	846	2821	161	2299	MIKC
Ccajan26989	contig44524_1	2248	4616	193	2749	MIKC
Ccajan0507	contig00532_1	5377	5565	62	1144	M-type
Ccajan0719	contig00768_1	3422	6259	116	2883	M-type
Ccajan1439	contig01638_1	1347	1859	170	646	M-type
Ccajan1440	contig01639_1	1660	2193	177	663	M-type
Ccajan3191	contig03725_2	6287	10836	198	4652	M-type
Ccajan4125	contig04961_1	3188	3826	212	787	M-type
Ccajan4126	contig04962_1	1461	2201	246	1184	M-type
Ccajan8331	contig10677_1	2766	3017	83	408	M-type
Ccajan10257	contig13623_1	92	1426	204	1781	M-type
Ccajan11208	contig15100_1	2742	3878	378	1324	M-type
Ccajan11864	contig16085_2	9551	13982	325	5011	M-type
Ccajan13118	contig18025_2	7322	8639	137	1390	M-type
Ccajan14509	contig20347_2	7816	8028	70	430	M-type
Ccajan14877	contig20980_1	1782	2387	201	909	M-type
Ccajan15569	contig22252_1	3075	3335	86	749	M-type
Ccajan16087	contig23229_1	1225	1985	116	999	M-type
Ccajan16304	contig23629_1	576	1313	245	999	M-type
Ccajan16724	contig24450_1	1323	2330	335	1447	M-type
Ccajan17560	contig26155_1	5684	6427	247	1406	M-type
Ccajan17773	contig26549_1	2505	3674	389	1418	M-type
Ccajan20390	contig32069_1	1890	2639	249	1021	M-type
Ccajan20391	contig32070_1	4256	4852	198	785	M-type
Ccajan20938	contig33010_1	2123	2311	62	493	M-type
Ccajan21294	contig33627_1	54	403	99	499	M-type
Ccajan23261	contig37004_1	4303	5136	71	1126	M-type
Ccajan23313	contig37090_1	5753	5938	61	619	M-type
Ccajan23989	contig38348_2	4991	5863	238	1247	M-type
Ccajan24664	contig39627_1	714	1196	160	676	M-type
Ccajan24754	contig39810_1	3125	4357	118	1329	M-type
Ccajan25091	contig40464_1	686	1702	338	1242	M-type
Ccajan25092	contig40464_2	3717	4238	173	1242	M-type
Ccajan25760	contig41916_1	1372	3516	99	2150	M-type
Ccajan26544	contig43560_1	2413	4140	99	2173	M-type
Ccajan26562	contig43587_1	1400	1585	61	699	M-type
Ccajan27707	contig46149_1	1325	4711	142	3387	M-type
Ccajan28818	contig48673_1	74	398	107	422	M-type
Ccajan28839	contig48723_1	2672	3214	180	614	M-type
Ccajan29263	contig49717_1	3050	3803	201	1109	M-type
Ccajan29427	contig50136_1	2336	2785	149	634	M-type
Ccajan31061	contig54493_1	1600	2379	259	1035	M-type
Ccajan31066	contig54508_1	1567	2238	223	894	M-type
Ccajan31957	contig57128_1	811	999	62	1124	M-type
Ccajan32070	contig57460_1	1744	2475	243	1001	M-type
Ccajan32369	contig58415_1	556	1743	395	1540	M-type
Ccajan32445	contig58605_1	239	894	196	931	M-type
Ccajan32836	contig59908_1	588	842	84	390	M-type
Ccajan33239	contig61419_1	815	1519	234	1147	M-type
Ccajan33871	contig63773_1	1799	2329	176	1192	M-type
Ccajan34057	contig64478_1	1286	1822	178	893	M-type
Ccajan34218	contig65005_1	1018	1203	61	314	M-type
Ccajan35351	contig69490_1	763	1488	241	883	M-type
Ccajan37034	contig77407_1	130	1703	113	1600	M-type
Ccajan38559	contig85037_1	1233	1445	70	594	M-type
Ccajan43283	contig115276_1	277	809	64	717	M-type
Ccajan46151	contig143699_1	346	633	96	288	M-type
Ccajan0231	contig00246_1	8854	12452	493	4066	MYB
Ccajan0388	contig00415_2	8735	9388	217	660	MYB
Ccajan0519	contig00548_1	442	903	153	740	MYB
Ccajan0800	contig00861_1	6821	7528	235	808	MYB
Ccajan1257	contig01414_1	3426	9629	292	6911	MYB
Ccajan1271	contig01425_3	18478	19993	437	2995	MYB
Ccajan1965	contig02245_1	2224	4431	322	2264	MYB
Ccajan2030	contig02324_1	1242	2651	332	2145	MYB
Ccajan2055	contig02347_1	1408	3009	322	1724	MYB
Ccajan2084	contig02373_1	1303	3642	324	3233	MYB
Ccajan2386	contig02736_2	4433	5903	239	1529	MYB
Ccajan3200	contig03735_1	2601	4139	339	1650	MYB
Ccajan3492	contig04089_1	20063	21392	329	1826	MYB
Ccajan3550	contig04153_1	3000	3842	280	1376	MYB
Ccajan4119	contig04958_1	147	8361	941	8360	MYB
Ccajan5025	contig06085_1	2539	3936	349	1658	MYB
Ccajan5034	contig06098_1	885	2556	286	2708	MYB
Ccajan5263	contig06396_2	4583	6332	307	2357	MYB
Ccajan5388	contig06545_1	1337	2808	223	1981	MYB
Ccajan5492	contig06673_2	8842	9960	306	1829	MYB
Ccajan5620	contig06854_1	158	1429	221	1411	MYB
Ccajan5660	contig06916_1	3231	4910	266	1764	MYB
Ccajan5980	contig07350_1	2411	3843	344	1604	MYB
Ccajan6055	contig07446_1	2593	3584	160	1804	MYB
Ccajan6312	contig07815_2	3355	5123	225	2320	MYB
Ccajan6318	contig07820_1	3205	9337	513	6308	MYB
Ccajan6402	contig07943_1	2472	3365	297	913	MYB
Ccajan6469	contig08055_1	3785	5646	350	2045	MYB
Ccajan7309	contig09239_1	825	2379	412	1633	MYB
Ccajan7467	contig09474_1	5846	7562	428	2950	MYB
Ccajan7862	contig09986_1	2521	4919	229	2560	MYB
Ccajan8269	contig10591_1	6510	9788	333	3304	MYB
Ccajan9074	contig11799_1	4546	5677	259	1316	MYB
Ccajan9158	contig11924_1	10654	14827	461	4200	MYB
Ccajan9478	contig12396_1	1464	8138	903	7592	MYB
Ccajan9773	contig12839_1	1010	4542	559	4363	MYB
Ccajan9847	contig12945_2	2402	7059	949	5248	MYB
Ccajan10147	contig13438_1	6767	8226	224	1602	MYB
Ccajan10714	contig14288_2	4762	5820	352	1066	MYB
Ccajan11330	contig15280_1	9284	10855	257	1889	MYB
Ccajan11725	contig15882_1	2720	4478	385	1870	MYB
Ccajan12026	contig16361_3	8012	9008	289	1283	MYB
Ccajan12152	contig16566_1	2671	4170	317	2138	MYB
Ccajan12197	contig16627_1	220	1476	313	1462	MYB
Ccajan12481	contig17079_2	2515	3866	369	1622	MYB
Ccajan12656	contig17324_2	11949	13245	366	1965	MYB
Ccajan12895	contig17695_1	2704	4109	411	1472	MYB
Ccajan12963	contig17793_3	17295	18896	303	1913	MYB
Ccajan12997	contig17845_1	12165	13617	317	1634	MYB
Ccajan13283	contig18280_1	4348	5145	202	1849	MYB
Ccajan13373	contig18423_1	1163	9901	1662	9508	MYB
Ccajan13542	contig18709_1	2572	4345	454	1929	MYB
Ccajan13599	contig18784_1	2741	3823	360	1862	MYB
Ccajan13876	contig19249_1	1489	3647	324	2223	MYB
Ccajan14226	contig19825_1	639	2094	322	1624	MYB
Ccajan14821	contig20883_1	3235	4615	316	1856	MYB
Ccajan15140	contig21440_1	6796	8376	167	1865	MYB
Ccajan15141	contig21441_1	1079	2758	245	2585	MYB
Ccajan15613	contig22333_1	2893	4698	338	2048	MYB
Ccajan15661	contig22408_1	2540	6126	522	3712	MYB
Ccajan15762	contig22604_2	12278	14641	295	3271	MYB
Ccajan15858	contig22764_1	552	2028	221	1550	MYB
Ccajan16169	contig23392_1	3989	5687	336	1785	MYB
Ccajan16387	contig23791_1	887	3442	456	2593	MYB
Ccajan16457	contig23939_1	1513	2980	333	2498	MYB
Ccajan16551	contig24111_1	5507	7855	221	2505	MYB
Ccajan16760	contig24537_1	2994	4261	281	2255	MYB
Ccajan17385	contig25777_2	6927	12033	986	5266	MYB
Ccajan17461	contig25932_1	4651	6289	397	2051	MYB
Ccajan17627	contig26287_1	1905	3962	277	2096	MYB
Ccajan17806	contig26605_1	1214	2770	323	1796	MYB
Ccajan17910	contig26824_1	430	1694	230	1406	MYB
Ccajan18285	contig27619_3	10930	12103	285	1294	MYB
Ccajan18579	contig28209_1	3152	4980	376	2726	MYB
Ccajan18921	contig28943_1	6336	8482	194	2209	MYB
Ccajan19350	contig29934_2	2395	3777	363	1394	MYB
Ccajan20186	contig31674_1	1300	2128	239	1112	MYB
Ccajan20205	contig31718_2	4157	5905	379	2676	MYB
Ccajan20599	contig32422_1	1435	2452	281	1314	MYB
Ccajan21197	contig33456_1	5634	7250	331	2026	MYB
Ccajan21415	contig33837_1	259	1572	333	1572	MYB
Ccajan21606	contig34157_1	3529	7352	329	4056	MYB
Ccajan21641	contig34215_2	3548	6324	266	3417	MYB
Ccajan21931	contig34667_1	1954	3627	316	1843	MYB
Ccajan22020	contig34825_2	6313	7659	366	1835	MYB
Ccajan22398	contig35488_2	5183	6125	244	1102	MYB
Ccajan22694	contig35984_1	3858	4952	311	1158	MYB
Ccajan23117	contig36741_2	5070	6362	314	1337	MYB
Ccajan23164	contig36827_1	81	1679	292	1599	MYB
Ccajan23326	contig37127_2	3470	4893	257	1614	MYB
Ccajan23362	contig37188_1	1894	3297	359	1598	MYB
Ccajan23387	contig37229_1	1470	2886	289	1586	MYB
Ccajan23624	contig37690_1	1643	2864	274	1856	MYB
Ccajan23758	contig37941_1	880	2307	320	1974	MYB
Ccajan23864	contig38122_1	4597	5891	261	1713	MYB
Ccajan23873	contig38144_1	1919	3055	308	1458	MYB
Ccajan24149	contig38627_1	3346	5486	313	2405	MYB
Ccajan24421	contig39148_1	388	2528	317	2335	MYB
Ccajan25235	contig40781_2	3528	4449	233	1014	MYB
Ccajan25376	contig41094_1	3467	4726	419	1748	MYB
Ccajan26037	contig42470_1	1604	2659	184	1254	MYB
Ccajan26136	contig42700_1	2106	4563	363	2952	MYB
Ccajan26257	contig42993_1	2440	3899	338	1479	MYB
Ccajan26527	contig43526_1	2943	3688	158	1224	MYB
Ccajan26567	contig43602_1	648	2084	344	2251	MYB
Ccajan26984	contig44515_1	1044	2601	253	1970	MYB
Ccajan27118	contig44819_1	1949	3542	394	2397	MYB
Ccajan27492	contig45628_1	629	3623	380	3417	MYB
Ccajan27547	contig45766_1	454	4663	398	4210	MYB
Ccajan27703	contig46133_1	1804	3682	318	2107	MYB
Ccajan27979	contig46758_1	2331	4157	460	1988	MYB
Ccajan28212	contig47294_1	650	1955	325	1619	MYB
Ccajan28306	contig47513_1	2897	4408	221	1572	MYB
Ccajan28514	contig47975_1	1474	2137	115	1383	MYB
Ccajan28746	contig48538_1	123	1436	269	1366	MYB
Ccajan28963	contig48977_1	628	1864	311	1537	MYB
Ccajan29017	contig49109_1	1699	3342	224	1801	MYB
Ccajan29140	contig49420_1	1437	3176	444	1959	MYB
Ccajan29193	contig49532_1	334	3365	392	3216	MYB
Ccajan29242	contig49661_1	1042	2765	306	2289	MYB
Ccajan29414	contig50096_1	1905	3212	319	1654	MYB
Ccajan29804	contig51056_1	1438	3441	419	2379	MYB
Ccajan29908	contig51306_1	2616	3445	243	1607	MYB
Ccajan29996	contig51546_1	1216	3617	292	2546	MYB
Ccajan30173	contig52058_1	1383	2944	325	1973	MYB
Ccajan30295	contig52368_1	2189	3645	267	2128	MYB
Ccajan31021	contig54399_1	802	2093	231	1485	MYB
Ccajan31950	contig57103_1	1188	2169	235	1299	MYB
Ccajan32220	contig57942_1	2	2040	370	2039	MYB
Ccajan32304	contig58189_1	859	1680	273	1547	MYB
Ccajan32512	contig58760_1	160	2741	630	2582	MYB
Ccajan34000	contig64245_1	1625	2749	313	1429	MYB
Ccajan34225	contig65025_1	1090	2291	272	1227	MYB
Ccajan34652	contig66737_1	734	1938	228	1578	MYB
Ccajan34804	contig67240_1	323	1232	269	917	MYB
Ccajan35078	contig68376_1	433	2358	641	2355	MYB
Ccajan35371	contig69559_1	110	1545	341	1473	MYB
Ccajan35651	contig71164_1	371	1409	293	1053	MYB
Ccajan36399	contig74494_1	622	1311	229	837	MYB
Ccajan47792	contig179734_1	148	510	121	363	MYB
Ccajan0495	contig00517_2	8120	11844	586	3883	MYB_related
Ccajan0499	contig00518_2	6650	10747	651	4720	MYB_related
Ccajan0659	contig00702_3	21888	25726	234	3983	MYB_related
Ccajan0854	contig00930_1	9446	10306	286	1144	MYB_related
Ccajan2599	contig02982_2	5591	6991	239	1900	MYB_related
Ccajan2762	contig03156_2	8022	8297	91	652	MYB_related
Ccajan3905	contig04634_2	8581	10172	326	1870	MYB_related
Ccajan4328	contig05218_1	439	760	106	406	MYB_related
Ccajan4666	contig05619_1	2176	3072	298	1764	MYB_related
Ccajan4895	contig05918_2	5285	6446	308	1498	MYB_related
Ccajan5716	contig06991_2	6186	6419	77	300	MYB_related
Ccajan5937	contig07274_1	3856	4080	74	1105	MYB_related
Ccajan6092	contig07490_2	6219	8843	292	2759	MYB_related
Ccajan6501	contig08086_2	9338	21566	1012	12955	MYB_related
Ccajan6830	contig08553_1	2004	3754	540	2444	MYB_related
Ccajan8053	contig10269_2	7999	8277	92	591	MYB_related
Ccajan8386	contig10751_1	1830	2243	97	969	MYB_related
Ccajan8407	contig10774_3	5463	8726	245	3739	MYB_related
Ccajan8470	contig10880_1	2574	6030	520	3512	MYB_related
Ccajan8601	contig11064_1	3189	6679	531	3518	MYB_related
Ccajan8769	contig11293_1	1675	3588	637	2394	MYB_related
Ccajan8822	contig11372_1	1964	2436	97	1064	MYB_related
Ccajan9122	contig11892_1	2002	3809	299	2477	MYB_related
Ccajan9394	contig12267_1	3850	5200	272	1385	MYB_related
Ccajan9537	contig12488_1	4496	6333	197	2187	MYB_related
Ccajan10358	contig13785_2	5552	6984	195	1786	MYB_related
Ccajan10548	contig14075_1	599	2606	297	2237	MYB_related
Ccajan10707	contig14275_1	1238	5598	272	5217	MYB_related
Ccajan10727	contig14306_2	4932	5768	199	1079	MYB_related
Ccajan10996	contig14724_2	7751	8955	312	1569	MYB_related
Ccajan11290	contig15215_3	10598	22494	723	12031	MYB_related
Ccajan11624	contig15735_1	1201	2137	200	1058	MYB_related
Ccajan12451	contig17029_1	393	3499	392	3331	MYB_related
Ccajan12646	contig17308_1	964	3600	246	2935	MYB_related
Ccajan13554	contig18725_4	11403	12042	83	739	MYB_related
Ccajan14133	contig19672_1	10316	11101	261	1004	MYB_related
Ccajan14134	contig19672_2	15043	15704	93	737	MYB_related
Ccajan14481	contig20307_1	5099	5483	92	616	MYB_related
Ccajan14670	contig20635_1	467	8346	729	8097	MYB_related
Ccajan14719	contig20704_1	653	1765	240	1195	MYB_related
Ccajan15224	contig21589_1	2090	3810	336	1789	MYB_related
Ccajan15249	contig21630_1	3950	4963	268	1140	MYB_related
Ccajan15360	contig21831_2	14393	16001	64	1725	MYB_related
Ccajan16141	contig23335_1	371	3392	155	3022	MYB_related
Ccajan16525	contig24057_1	1094	1570	158	1122	MYB_related
Ccajan17658	contig26345_1	2040	4370	361	2696	MYB_related
Ccajan18110	contig27275_1	1352	2853	361	1532	MYB_related
Ccajan18172	contig27403_1	1921	8979	798	7453	MYB_related
Ccajan18274	contig27598_1	446	1460	103	1120	MYB_related
Ccajan18643	contig28329_2	4355	4743	88	500	MYB_related
Ccajan18707	contig28480_1	997	1656	96	766	MYB_related
Ccajan19555	contig30324_1	704	1001	51	530	MYB_related
Ccajan20027	contig31343_1	2761	3063	100	610	MYB_related
Ccajan20140	contig31573_1	4535	8694	472	4903	MYB_related
Ccajan20388	contig32065_3	8289	8845	92	687	MYB_related
Ccajan20453	contig32180_1	1164	2000	278	850	MYB_related
Ccajan20861	contig32884_1	855	3477	451	3073	MYB_related
Ccajan20936	contig33008_1	781	2167	143	1548	MYB_related
Ccajan21543	contig34053_1	3022	3243	73	344	MYB_related
Ccajan21816	contig34484_1	8	7209	591	7657	MYB_related
Ccajan22156	contig35079_1	3047	3463	138	1036	MYB_related
Ccajan22630	contig35882_1	2083	6886	202	4868	MYB_related
Ccajan22775	contig36119_1	723	911	62	231	MYB_related
Ccajan23453	contig37341_1	3222	6631	175	3904	MYB_related
Ccajan23784	contig37989_1	1992	2994	179	1058	MYB_related
Ccajan24518	contig39329_1	2616	3741	179	1272	MYB_related
Ccajan24623	contig39550_1	2543	3589	205	1059	MYB_related
Ccajan25697	contig41805_1	847	1833	102	1295	MYB_related
Ccajan25894	contig42202_1	3028	4537	220	2042	MYB_related
Ccajan26629	contig43731_1	3205	3555	116	369	MYB_related
Ccajan26673	contig43848_1	209	3395	358	3221	MYB_related
Ccajan26983	contig44513_1	2260	3155	89	1155	MYB_related
Ccajan27487	contig45624_1	2746	3783	55	1077	MYB_related
Ccajan27577	contig45842_1	244	1647	188	1662	MYB_related
Ccajan27728	contig46191_1	2446	2688	80	506	MYB_related
Ccajan28019	contig46844_1	1070	1360	96	615	MYB_related
Ccajan28111	contig47032_1	782	3353	317	2875	MYB_related
Ccajan28569	contig48132_2	2554	3630	92	1171	MYB_related
Ccajan28726	contig48493_1	2159	3672	231	1582	MYB_related
Ccajan29039	contig49171_1	1623	2470	189	1042	MYB_related
Ccajan29731	contig50851_1	2892	3219	108	810	MYB_related
Ccajan29776	contig50974_1	810	2021	262	1696	MYB_related
Ccajan29969	contig51476_1	589	2152	281	1889	MYB_related
Ccajan30360	contig52565_2	2623	3042	139	688	MYB_related
Ccajan30662	contig53439_1	670	3568	332	3004	MYB_related
Ccajan31563	contig55925_1	611	1704	238	2240	MYB_related
Ccajan31792	contig56601_1	406	1400	185	1160	MYB_related
Ccajan31927	contig57043_1	1228	2556	130	1505	MYB_related
Ccajan32317	contig58242_1	2538	2890	116	828	MYB_related
Ccajan32513	contig58761_1	810	2154	126	1796	MYB_related
Ccajan32834	contig59899_1	2125	2560	144	910	MYB_related
Ccajan34025	contig64351_1	1625	2056	143	558	MYB_related
Ccajan34078	contig64562_1	849	1080	59	946	MYB_related
Ccajan34179	contig64861_1	910	1393	160	559	MYB_related
Ccajan34498	contig66091_1	209	592	98	453	MYB_related
Ccajan34630	contig67637_1	487	1243	73	2371	MYB_related
Ccajan34791	contig67204_1	204	2125	361	954	MYB_related
Ccajan34834	contig67387_1	921	1184	87	1528	MYB_related
Ccajan35132	contig68565_1	1939	2196	85	531	MYB_related
Ccajan35245	contig69023_1	897	1966	220	1617	MYB_related
Ccajan36341	contig74219_1	481	1665	200	1659	MYB_related
Ccajan36744	contig76061_1	938	1457	172	1047	MYB_related
Ccajan37200	contig78280_1	1248	1902	217	1097	MYB_related
Ccajan37547	contig79949_1	635	1620	73	1010	MYB_related
Ccajan37775	contig81154_1	839	1533	230	1039	MYB_related
Ccajan38262	contig83605_1	60	1937	245	1878	MYB_related
Ccajan38710	contig85820_1	1020	1511	69	553	MYB_related
Ccajan38941	contig87067_1	20	897	210	878	MYB_related
Ccajan39008	contig87424_1	79	709	209	922	MYB_related
Ccajan40044	contig93029_1	237	1425	269	1350	MYB_related
Ccajan40083	contig93271_1	1007	1291	67	416	MYB_related
Ccajan40589	contig96335_1	403	1105	87	703	MYB_related
Ccajan41284	contig100779_1	976	1334	88	741	MYB_related
Ccajan42724	contig110924_1	445	808	120	534	MYB_related
Ccajan42940	contig112498_1	547	1176	165	920	MYB_related
Ccajan43085	contig113659_1	972	1106	44	761	MYB_related
Ccajan45191	contig132567_1	132	693	105	567	MYB_related
Ccajan0505	contig00526_1	1083	3591	541	2693	NAC
Ccajan0956	contig01054_1	1975	6773	307	4885	NAC
Ccajan1272	contig01426_1	2011	3542	210	2268	NAC
Ccajan1313	contig01479_1	1247	2836	364	1934	NAC
Ccajan1936	contig02220_1	1148	3955	338	2940	NAC
Ccajan1969	contig02250_1	1298	2211	244	1089	NAC
Ccajan3277	contig03856_1	3600	4799	335	2164	NAC
Ccajan5132	contig06210_3	17258	18163	194	2022	NAC
Ccajan5572	contig06798_1	3618	4732	203	2022	NAC
Ccajan5802	contig07124_1	4694	8575	346	4497	NAC
Ccajan6025	contig07416_2	8057	10706	592	2937	NAC
Ccajan6026	contig07417_1	3587	6067	254	2564	NAC
Ccajan7166	contig09005_1	242	5673	413	5461	NAC
Ccajan7402	contig09376_1	244	780	144	537	NAC
Ccajan7921	contig10077_1	1558	3519	414	2874	NAC
Ccajan8360	contig10710_1	988	3502	308	2794	NAC
Ccajan8473	contig10882_2	5657	8700	185	3142	NAC
Ccajan8821	contig11370_1	3302	4899	354	1684	NAC
Ccajan8985	contig11636_1	3655	4797	202	1148	NAC
Ccajan10106	contig13384_1	3082	6007	323	3309	NAC
Ccajan10723	contig14301_1	2609	3185	70	833	NAC
Ccajan10724	contig14302_1	4697	5438	70	957	NAC
Ccajan10977	contig14697_1	2314	6882	586	5224	NAC
Ccajan11338	contig15295_1	4984	7806	350	3307	NAC
Ccajan11355	contig15324_1	2463	5427	366	2991	NAC
Ccajan11470	contig15477_1	4955	7924	471	3671	NAC
Ccajan11987	contig16294_1	884	3729	358	3291	NAC
Ccajan12859	contig17642_1	766	2813	326	2119	NAC
Ccajan13115	contig18022_1	1390	3312	417	2485	NAC
Ccajan13877	contig19252_1	4614	6220	410	1634	NAC
Ccajan14446	contig20233_1	1562	3213	173	1695	NAC
Ccajan14511	contig20348_2	2810	3984	157	1361	NAC
Ccajan14563	contig20453_1	2910	14444	1027	11878	NAC
Ccajan14809	contig20857_1	3377	5767	382	2974	NAC
Ccajan14997	contig21200_1	3728	4987	285	1353	NAC
Ccajan15540	contig22197_1	3977	9369	349	5615	NAC
Ccajan15855	contig22760_2	4833	5904	296	1342	NAC
Ccajan16515	contig24037_1	5124	7015	249	2348	NAC
Ccajan16546	contig24093_1	11886	13122	338	2012	NAC
Ccajan16649	contig24322_2	8022	11303	349	3578	NAC
Ccajan16716	contig24439_2	3132	4715	186	1802	NAC
Ccajan18218	contig27492_1	429	2326	267	2261	NAC
Ccajan19287	contig29775_1	6679	8694	325	2328	NAC
Ccajan19765	contig30798_1	2583	3970	336	1644	NAC
Ccajan19798	contig30879_1	981	2429	354	1767	NAC
Ccajan19861	contig31015_1	3708	5817	351	2993	NAC
Ccajan20399	contig32083_1	5717	7496	350	2066	NAC
Ccajan20594	contig32417_1	2952	3790	243	1580	NAC
Ccajan21330	contig33679_1	2446	4165	350	2322	NAC
Ccajan21575	contig34096_1	247	3163	391	2917	NAC
Ccajan22917	contig36369_1	1626	2895	271	1938	NAC
Ccajan23249	contig36987_1	3419	5864	433	2932	NAC
Ccajan23375	contig37207_1	700	1765	189	1637	NAC
Ccajan23511	contig37451_1	2849	4408	352	1571	NAC
Ccajan23803	contig38022_1	2153	3809	424	2239	NAC
Ccajan23844	contig38082_1	343	3865	449	4195	NAC
Ccajan23857	contig38106_2	4623	5351	169	982	NAC
Ccajan23955	contig38297_1	1599	2987	207	1790	NAC
Ccajan24388	contig39085_1	4320	5937	396	1669	NAC
Ccajan24450	contig39200_1	3877	5493	296	2176	NAC
Ccajan24838	contig39967_1	4663	6214	358	1552	NAC
Ccajan25006	contig40299_1	4164	5823	326	1738	NAC
Ccajan25439	contig41247_2	3290	4826	278	1544	NAC
Ccajan25481	contig41323_1	2363	4119	279	2417	NAC
Ccajan25673	contig41749_1	2217	5144	173	2945	NAC
Ccajan25955	contig42319_1	755	1764	264	2218	NAC
Ccajan26100	contig42626_1	541	5484	276	4954	NAC
Ccajan27400	contig45443_1	3368	3868	123	897	NAC
Ccajan28282	contig47469_1	1469	3008	339	1591	NAC
Ccajan28294	contig47492_1	1819	4414	439	2596	NAC
Ccajan29046	contig49186_1	3482	3943	60	547	NAC
Ccajan29144	contig49428_1	1788	4069	348	2670	NAC
Ccajan29797	contig51034_1	2266	3984	319	1926	NAC
Ccajan30289	contig52358_1	2420	3787	190	1382	NAC
Ccajan30807	contig53822_1	1366	2191	216	935	NAC
Ccajan33377	contig61949_1	695	2352	244	2218	NAC
Ccajan35011	contig68138_1	1075	1730	151	740	NAC
Ccajan35026	contig68185_1	1040	1732	230	1094	NAC
Ccajan35117	contig68515_1	208	2251	350	2272	NAC
Ccajan35427	contig69804_1	715	1767	254	1123	NAC
Ccajan35654	contig71184_1	1367	2293	91	1063	NAC
Ccajan36122	contig73287_1	755	1713	162	1070	NAC
Ccajan37354	contig79061_1	438	982	180	646	NAC
Ccajan37764	contig81107_1	160	1188	278	1860	NAC
Ccajan38005	contig82277_1	591	1197	161	896	NAC
Ccajan38912	contig86884_1	1384	1834	120	451	NAC
Ccajan38974	contig87237_1	1182	1359	59	178	NAC
Ccajan40217	contig94046_1	847	1319	67	556	NAC
Ccajan43738	contig118723_1	350	678	108	428	NAC
Ccajan47094	contig159328_1	57	538	129	482	NAC
Ccajan18213	contig27480_1	470	7594	702	7272	NF-X1
Ccajan26123	contig42672_1	2083	5166	1027	3379	NF-X1
Ccajan0370	contig00389_1	1165	6570	377	5519	NF-YA
Ccajan2498	contig02868_1	807	2244	221	2156	NF-YA
Ccajan5071	contig06141_3	10664	12849	254	2694	NF-YA
Ccajan6018	contig07405_1	2915	5643	342	2786	NF-YA
Ccajan8929	contig11532_1	1897	6671	325	6107	NF-YA
Ccajan18378	contig27789_1	4653	7967	309	3543	NF-YA
Ccajan18426	contig27904_1	2002	4181	327	3118	NF-YA
Ccajan19273	contig29737_2	2509	4969	216	2880	NF-YA
Ccajan22823	contig36197_1	4247	5708	199	2308	NF-YA
Ccajan24596	contig39510_1	890	6068	193	6003	NF-YA
Ccajan47586	contig170921_1	109	513	107	428	NF-YA
Ccajan0586	contig00617_1	8116	8388	90	570	NF-YB
Ccajan4788	contig05770_2	5888	10282	165	4988	NF-YB
Ccajan5101	contig06173_1	2153	4904	135	3039	NF-YB
Ccajan5709	contig06980_1	3177	3572	131	422	NF-YB
Ccajan6947	contig08727_5	17974	18279	102	306	NF-YB
Ccajan14741	contig20739_1	2638	3039	133	1161	NF-YB
Ccajan16444	contig23909_1	2170	2844	224	1414	NF-YB
Ccajan17114	contig25218_1	10179	10553	124	867	NF-YB
Ccajan17604	contig26228_1	1052	1480	142	685	NF-YB
Ccajan20426	contig32127_1	3447	3986	179	1192	NF-YB
Ccajan20824	contig32812_1	263	2944	162	2748	NF-YB
Ccajan22222	contig35204_2	7515	8066	93	552	NF-YB
Ccajan23435	contig37309_1	3745	4323	192	1239	NF-YB
Ccajan25288	contig40896_1	4657	5046	129	435	NF-YB
Ccajan28778	contig48595_1	761	1216	151	663	NF-YB
Ccajan29276	contig49757_1	1149	1736	195	1087	NF-YB
Ccajan29347	contig49935_1	1826	3923	213	2424	NF-YB
Ccajan31856	contig56826_1	2131	2775	214	762	NF-YB
Ccajan32874	contig60026_1	643	1224	193	866	NF-YB
Ccajan39617	contig90512_1	1377	1691	105	315	NF-YB
Ccajan42008	contig105750_1	253	810	185	653	NF-YB
Ccajan0327	contig00346_1	1239	2030	263	903	NF-YC
Ccajan2422	contig02774_1	822	4056	282	3714	NF-YC
Ccajan2815	contig03227_2	5577	8508	300	4040	NF-YC
Ccajan4003	contig04776_1	4150	4827	225	1242	NF-YC
Ccajan9403	contig12278_1	546	5156	298	5355	NF-YC
Ccajan10980	contig14700_2	11022	12240	135	1429	NF-YC
Ccajan16152	contig23353_3	7351	7665	104	884	NF-YC
Ccajan20338	contig31978_1	1932	2714	260	1191	NF-YC
Ccajan20635	contig32471_2	2837	3298	153	882	NF-YC
Ccajan23394	contig37244_1	3299	4108	269	1670	NF-YC
Ccajan27684	contig46088_1	2913	3629	238	1581	NF-YC
Ccajan34327	contig65394_1	1225	1833	202	935	NF-YC
Ccajan38511	contig84818_1	894	1313	139	791	NF-YC
Ccajan39491	contig89889_1	182	649	155	468	NF-YC
Ccajan32491	contig89889_1	182	649	155	468	NF-YC
Ccajan0358	contig00371_1	5229	9938	960	4802	Nin-like
Ccajan3242	contig03797_1	2076	6441	973	4588	Nin-like
Ccajan4718	contig05684_1	2519	6337	886	4737	Nin-like
Ccajan15560	contig22235_1	1830	4204	708	2641	Nin-like
Ccajan16540	contig24087_1	1023	2773	311	2221	Nin-like
Ccajan21724	contig34345_1	1486	6083	974	4982	Nin-like
Ccajan24084	contig38533_1	738	5117	957	4558	Nin-like
Ccajan26368	contig43185_1	1489	3233	552	1948	Nin-like
Ccajan31587	contig56006_1	1514	2777	263	1304	Nin-like
Ccajan34732	contig67002_1	1	1709	304	1748	Nin-like
Ccajan43025	contig113265_1	330	1183	186	854	Nin-like
Ccajan4097	contig04925_1	3322	5063	351	1909	RAV
Ccajan8827	contig11377_2	7768	8740	267	1894	RAV
Ccajan18360	contig27760_1	842	1987	381	1351	RAV
Ccajan20199	contig31701_1	5199	8892	709	4159	S1Fa-like
Ccajan31656	contig56211_1	538	2603	89	2420	S1Fa-like
Ccajan27457	contig45553_1	1878	4672	383	3064	SAP
Ccajan35118	contig68518_1	1337	1651	104	549	SAP
Ccajan0248	contig00260_1	1239	4918	331	4296	SBP
Ccajan1842	contig02125_1	3619	9417	1032	6069	SBP
Ccajan3287	contig03876_1	5932	8041	360	2722	SBP
Ccajan3324	contig03918_1	5135	10110	968	5419	SBP
Ccajan3432	contig04030_1	904	3583	448	2811	SBP
Ccajan5984	contig07354_1	317	9010	999	8816	SBP
Ccajan7583	contig09633_1	5131	13211	848	8268	SBP
Ccajan9284	contig12122_1	1016	2510	185	1518	SBP
Ccajan9361	contig12228_1	5387	8359	364	3267	SBP
Ccajan9484	contig12403_2	9946	12416	375	2679	SBP
Ccajan10751	contig14344_1	2814	8805	669	6438	SBP
Ccajan15237	contig21608_1	1281	1927	78	682	SBP
Ccajan16239	contig23488_3	12162	12848	228	2199	SBP
Ccajan19599	contig30429_1	1170	1448	92	324	SBP
Ccajan22247	contig35242_1	1747	4801	501	3487	SBP
Ccajan22937	contig36420_1	2842	4585	186	1886	SBP
Ccajan23229	contig36948_1	5171	6485	192	1394	SBP
Ccajan23907	contig38205_1	1714	6182	389	4946	SBP
Ccajan26114	contig42660_1	3850	5433	244	1606	SBP
Ccajan27892	contig46546_1	227	2705	388	2525	SBP
Ccajan30267	contig52289_1	1041	1493	150	584	SBP
Ccajan31461	contig55643_1	1070	2658	177	2318	SBP
Ccajan4769	contig05747_1	1138	2570	325	1664	SRS
Ccajan8815	contig11367_1	3086	3352	88	294	SRS
Ccajan8816	contig11367_2	3651	3992	113	479	SRS
Ccajan13020	contig17884_1	5626	6956	307	1440	SRS
Ccajan20573	contig32373_1	5198	6618	303	1624	SRS
Ccajan21635	contig34203_1	2572	4956	409	2474	SRS
Ccajan25097	contig40476_1	2583	4075	310	3246	SRS
Ccajan28236	contig47352_1	1092	3691	427	3058	SRS
Ccajan30119	contig51894_1	2	646	215	645	SRS
Ccajan30490	contig52955_1	2277	3363	211	2064	SRS
Ccajan30742	contig53655_1	1037	2651	303	1861	SRS
Ccajan37173	contig78139_1	364	674	103	437	SRS
Ccajan0228	contig00241_1	844	4912	682	4873	TALE
Ccajan3685	contig04336_1	7677	14064	630	7110	TALE
Ccajan5193	contig06301_1	1356	4304	611	3145	TALE
Ccajan6286	contig07784_1	5234	7344	168	2743	TALE
Ccajan9696	contig12746_1	5782	11125	576	6053	TALE
Ccajan9899	contig13016_1	7823	11173	657	4170	TALE
Ccajan11921	contig16182_3	13468	14229	161	823	TALE
Ccajan13782	contig19099_2	5627	6473	143	1634	TALE
Ccajan13798	contig19124_2	3017	5568	160	2577	TALE
Ccajan15610	contig22326_1	1348	7185	305	6185	TALE
Ccajan16915	contig24859_1	5969	8991	626	3028	TALE
Ccajan17789	contig26580_2	4068	5168	156	1795	TALE
Ccajan19269	contig29733_1	2148	5053	634	3209	TALE
Ccajan19270	contig29733_2	7945	9504	429	1923	TALE
Ccajan21391	contig33786_1	3168	9119	705	6297	TALE
Ccajan26443	contig43346_1	1	3796	626	5099	TALE
Ccajan27336	contig45290_1	1519	2859	156	1835	TALE
Ccajan29505	contig50311_1	966	2477	129	1701	TALE
Ccajan31734	contig56431_1	2354	3413	166	1266	TALE
Ccajan33082	contig60828_1	1196	1927	143	765	TALE
Ccajan34573	contig66423_1	946	2675	353	2432	TALE
Ccajan37270	contig78618_1	419	1159	146	983	TALE
Ccajan2274	contig02589_1	4528	5553	341	1163	TCP
Ccajan2572	contig02946_1	3317	4597	426	1786	TCP
Ccajan3169	contig03706_1	9094	10584	496	2455	TCP
Ccajan4100	contig04931_1	3363	4277	304	966	TCP
Ccajan4913	contig05947_1	1623	2129	168	531	TCP
Ccajan8257	contig10579_1	1720	2826	368	1226	TCP
Ccajan8333	contig10678_1	63	1031	322	1004	TCP
Ccajan8953	contig11579_1	1533	4296	356	2969	TCP
Ccajan10146	contig13435_3	15375	16379	334	1113	TCP
Ccajan10652	contig14196_2	8218	9393	391	1737	TCP
Ccajan10884	contig14555_1	3109	3804	231	1200	TCP
Ccajan11990	contig16304_1	10196	12336	394	2147	TCP
Ccajan14316	contig19987_1	8672	9772	366	1219	TCP
Ccajan14657	contig20615_1	1144	1791	215	1508	TCP
Ccajan16045	contig23139_1	2526	3641	371	2204	TCP
Ccajan19708	contig30672_1	556	1982	373	1427	TCP
Ccajan20135	contig31566_1	6906	7808	300	1020	TCP
Ccajan20359	contig32017_1	6242	7156	304	1636	TCP
Ccajan20543	contig32323_1	1950	3236	428	1911	TCP
Ccajan22885	contig36316_1	5628	6818	396	1763	TCP
Ccajan23570	contig37569_1	4658	5728	356	1548	TCP
Ccajan26525	contig43522_1	2673	4557	343	2220	TCP
Ccajan26570	contig43607_1	1020	1724	234	1631	TCP
Ccajan28567	contig48126_1	2473	3486	337	1442	TCP
Ccajan34221	contig65013_1	631	1695	354	1297	TCP
Ccajan42432	contig108740_1	572	1114	180	1035	TCP
Ccajan2642	contig03022_3	15942	18093	538	2591	Trihelix
Ccajan2667	contig03048_3	9842	12869	462	3100	Trihelix
Ccajan3319	contig03912_1	1708	3956	357	2735	Trihelix
Ccajan3628	contig04263_3	26426	27784	452	1663	Trihelix
Ccajan5488	contig06670_1	701	3895	310	3463	Trihelix
Ccajan5798	contig07115_2	6831	11027	477	4406	Trihelix
Ccajan6251	contig07723_1	2250	7851	413	5677	Trihelix
Ccajan7509	contig09529_1	771	1976	401	1489	Trihelix
Ccajan8009	contig10203_1	2180	10586	877	8943	Trihelix
Ccajan8411	contig10780_2	5767	6918	383	1453	Trihelix
Ccajan9948	contig13111_1	9695	11221	470	1832	Trihelix
Ccajan10820	contig14452_2	20034	22715	625	3158	Trihelix
Ccajan11056	contig14808_2	3760	12407	773	9197	Trihelix
Ccajan11353	contig15321_1	5365	7890	511	2917	Trihelix
Ccajan11865	contig16088_1	2601	6379	354	4229	Trihelix
Ccajan12325	contig16818_1	1524	3070	332	1801	Trihelix
Ccajan12685	contig17386_1	1348	4130	334	2828	Trihelix
Ccajan12903	contig17702_1	1148	3034	328	2460	Trihelix
Ccajan13449	contig18537_1	1050	3149	569	2416	Trihelix
Ccajan13783	contig19100_1	1297	3833	573	3218	Trihelix
Ccajan13814	contig19152_2	13380	13913	177	1053	Trihelix
Ccajan14394	contig20138_1	3292	4842	516	1817	Trihelix
Ccajan14478	contig20295_1	5600	6940	446	1507	Trihelix
Ccajan15506	contig22133_1	1376	5446	300	4400	Trihelix
Ccajan17087	contig25164_1	755	1516	253	839	Trihelix
Ccajan18401	contig27836_1	2548	4425	343	2232	Trihelix
Ccajan18675	contig28398_1	4041	4342	100	302	Trihelix
Ccajan20103	contig31491_1	1590	2864	424	1819	Trihelix
Ccajan20104	contig31491_2	3957	4505	182	935	Trihelix
Ccajan20852	contig32864_1	5774	8628	656	3229	Trihelix
Ccajan23189	contig36874_2	3862	5797	515	1942	Trihelix
Ccajan23654	contig37746_1	681	2678	360	2671	Trihelix
Ccajan25178	contig40656_1	786	2078	251	1400	Trihelix
Ccajan27486	contig45623_1	1893	3119	408	2047	Trihelix
Ccajan28401	contig47727_1	642	1715	357	2187	Trihelix
Ccajan29119	contig49384_1	1576	2550	324	1006	Trihelix
Ccajan29120	contig49385_1	71	336	88	266	Trihelix
Ccajan29170	contig49479_1	854	4039	331	3776	Trihelix
Ccajan29423	contig50126_1	2236	3467	324	1335	Trihelix
Ccajan30129	contig51910_1	2010	2999	329	1180	Trihelix
Ccajan32974	contig60380_1	533	2077	514	1796	Trihelix
Ccajan33040	contig60654_1	206	1501	431	1743	Trihelix
Ccajan5138	contig06222_2	6673	9102	441	2760	VOZ
Ccajan16112	contig23278_2	4788	9055	477	4706	VOZ
Ccajan28448	contig47820_1	761	4044	486	3289	VOZ
Ccajan13396	contig18456_1	3278	6761	251	3654	Whirly
Ccajan14709	contig20690_1	2069	4320	58	2609	Whirly
Ccajan15011	contig21224_1	1419	4757	246	3919	Whirly
Ccajan2047	contig02342_3	10849	14460	265	3976	WOX
Ccajan4353	contig05247_1	9390	10904	282	1875	WOX
Ccajan6632	contig08253_1	642	1308	197	1392	WOX
Ccajan8072	contig10306_1	651	1610	182	1015	WOX
Ccajan9976	contig13149_1	2381	3340	231	1665	WOX
Ccajan14272	contig19900_1	5078	7310	405	2915	WOX
Ccajan14874	contig20970_2	3241	5209	321	2029	WOX
Ccajan15012	contig21227_1	4319	6259	270	2007	WOX
Ccajan16320	contig23671_1	1117	2648	230	1771	WOX
Ccajan17442	contig25890_1	555	2645	367	2645	WOX
Ccajan20093	contig31476_1	4131	6226	351	3117	WOX
Ccajan21509	contig33993_1	1245	2630	225	1936	WOX
Ccajan23160	contig36820_1	2052	4826	270	2847	WOX
Ccajan26488	contig43443_1	1611	2406	175	856	WOX
Ccajan26839	contig44184_1	2750	4795	375	2384	WOX
Ccajan31001	contig54344_1	851	2300	244	2126	WOX
Ccajan36455	contig74773_1	22	985	203	1504	WOX
Ccajan40279	contig94434_1	1141	1627	162	487	WOX
Ccajan0183	contig00188_1	681	3158	276	2478	WRKY
Ccajan0219	contig00232_1	3639	9194	460	5691	WRKY
Ccajan0421	contig00441_1	8031	10863	628	3577	WRKY
Ccajan0555	contig00578_1	7498	12708	579	5241	WRKY
Ccajan1232	contig01370_1	653	2201	376	1591	WRKY
Ccajan1430	contig01624_1	3146	4700	328	2406	WRKY
Ccajan2440	contig02796_1	2373	3972	311	2859	WRKY
Ccajan2733	contig03127_2	13610	13918	102	675	WRKY
Ccajan3725	contig04386_1	351	1140	213	951	WRKY
Ccajan4164	contig05015_1	1903	7639	506	5780	WRKY
Ccajan4168	contig05019_2	4413	6138	354	1900	WRKY
Ccajan4875	contig05898_1	6011	8732	351	2855	WRKY
Ccajan5015	contig06066_1	606	5051	505	4786	WRKY
Ccajan5383	contig06534_1	991	2041	289	1652	WRKY
Ccajan5623	contig06859_1	7422	10174	528	2924	WRKY
Ccajan5886	contig07211_1	1100	3910	523	3698	WRKY
Ccajan6201	contig07633_2	3785	5323	300	1828	WRKY
Ccajan6305	contig07806_1	150	4981	420	5116	WRKY
Ccajan7805	contig09914_2	7220	13718	457	6894	WRKY
Ccajan8004	contig10195_2	2543	3518	262	1711	WRKY
Ccajan8119	contig10378_1	3970	8355	477	4772	WRKY
Ccajan8534	contig10971_1	7186	8681	310	2183	WRKY
Ccajan8552	contig10999_1	200	2299	305	2275	WRKY
Ccajan8749	contig11269_2	5540	7361	277	2340	WRKY
Ccajan8856	contig11409_1	3159	5372	515	2255	WRKY
Ccajan9062	contig11784_1	5324	8111	610	2860	WRKY
Ccajan9268	contig12092_1	1948	3350	289	1808	WRKY
Ccajan9549	contig12501_1	8418	10357	255	2050	WRKY
Ccajan9878	contig12992_1	597	1607	336	1277	WRKY
Ccajan9960	contig13127_2	3038	6729	261	4108	WRKY
Ccajan10223	contig13579_1	1864	4911	401	3675	WRKY
Ccajan10417	contig13880_1	905	2620	159	1749	WRKY
Ccajan10507	contig14013_1	1526	4338	467	3708	WRKY
Ccajan10824	contig14455_2	2663	5100	536	3242	WRKY
Ccajan11283	contig15209_1	7025	9581	489	3258	WRKY
Ccajan11343	contig15306_1	4081	4847	127	807	WRKY
Ccajan11659	contig15781_1	868	4120	466	3924	WRKY
Ccajan11911	contig16166_1	2541	4960	188	2843	WRKY
Ccajan12036	contig16374_1	1569	6513	578	4969	WRKY
Ccajan12422	contig16979_1	503	3124	318	2818	WRKY
Ccajan13024	contig17891_1	2373	5332	571	4147	WRKY
Ccajan13528	contig18679_2	8486	9738	300	1928	WRKY
Ccajan13764	contig19066_1	2345	4533	520	3183	WRKY
Ccajan13850	contig19215_1	2635	3226	136	1165	WRKY
Ccajan13889	contig19285_1	3186	4728	311	1723	WRKY
Ccajan14240	contig19848_1	1295	3322	359	2289	WRKY
Ccajan14276	contig19919_1	2856	4563	303	1721	WRKY
Ccajan15173	contig21505_1	268	1363	175	1196	WRKY
Ccajan15612	contig22331_1	8477	10247	335	2548	WRKY
Ccajan15737	contig22562_1	4007	7702	751	4284	WRKY
Ccajan16117	contig23291_1	235	724	138	539	WRKY
Ccajan16394	contig23812_1	2287	2452	54	548	WRKY
Ccajan16474	contig23965_1	751	1273	173	777	WRKY
Ccajan16652	contig24329_1	2540	4565	303	2285	WRKY
Ccajan17250	contig25481_1	1156	4072	484	3471	WRKY
Ccajan17444	contig25894_1	1304	3819	478	2838	WRKY
Ccajan17805	contig26604_1	10696	12243	248	1720	WRKY
Ccajan17971	contig26973_1	522	5588	305	5164	WRKY
Ccajan18038	contig27124_1	1300	2859	279	1650	WRKY
Ccajan19151	contig29438_4	8276	9560	361	1366	WRKY
Ccajan19202	contig29596_1	1081	2302	281	2208	WRKY
Ccajan20278	contig31833_1	634	2017	374	1904	WRKY
Ccajan20326	contig31956_1	25	845	245	821	WRKY
Ccajan20492	contig32233_1	195	415	73	221	WRKY
Ccajan20730	contig32638_2	6698	7692	227	1236	WRKY
Ccajan21671	contig34258_1	2581	4182	367	1842	WRKY
Ccajan21689	contig34291_1	5304	6939	265	1734	WRKY
Ccajan23199	contig36891_1	1279	2514	344	1770	WRKY
Ccajan23920	contig38225_1	853	3639	558	2988	WRKY
Ccajan24983	contig40261_1	2500	3591	264	1341	WRKY
Ccajan25089	contig40459_1	770	2948	440	2686	WRKY
Ccajan25719	contig41850_1	138	3278	279	3141	WRKY
Ccajan25820	contig42046_1	2087	3444	316	1574	WRKY
Ccajan26165	contig42766_1	238	1018	151	829	WRKY
Ccajan26869	contig44252_1	4070	4802	243	1161	WRKY
Ccajan26995	contig44534_2	2777	4580	364	2172	WRKY
Ccajan27160	contig44918_1	492	3229	468	2838	WRKY
Ccajan28216	contig47306_1	1978	2984	280	1527	WRKY
Ccajan28560	contig48103_1	1886	3946	289	2293	WRKY
Ccajan28584	contig48161_1	657	2533	185	1983	WRKY
Ccajan30404	contig52702_1	614	2599	199	2518	WRKY
Ccajan30856	contig53970_1	350	3508	336	3159	WRKY
Ccajan32153	contig57740_1	1558	2974	333	1474	WRKY
Ccajan32331	contig58288_1	899	2399	294	1705	WRKY
Ccajan32430	contig58554_1	2109	2816	204	1155	WRKY
Ccajan33018	contig60576_1	1530	2443	137	1316	WRKY
Ccajan33913	contig63917_1	545	2778	340	2429	WRKY
Ccajan34126	contig64717_1	1393	1966	147	818	WRKY
Ccajan34814	contig67272_1	1504	2346	177	843	WRKY
Ccajan4752	contig05723_2	10623	12031	148	1745	YABBY
Ccajan7354	contig09311_1	3192	5059	178	1877	YABBY
Ccajan13026	contig17895_1	2187	3571	94	1394	YABBY
Ccajan14891	contig21003_3	11483	12435	95	1072	YABBY
Ccajan17776	contig26554_1	2284	4800	155	2595	YABBY
Ccajan20689	contig32572_1	6002	8371	215	2808	YABBY
Ccajan0006	contig00010_2	4063	4866	267	2390	ZF-HD
Ccajan5527	contig06741_1	5646	6653	335	1085	ZF-HD
Ccajan12659	contig17334_1	3134	3961	275	991	ZF-HD
Ccajan12733	contig17441_1	1302	2081	259	1035	ZF-HD
Ccajan14050	contig19531_2	5204	5800	198	676	ZF-HD
Ccajan16131	contig23316_1	3617	4066	149	775	ZF-HD
Ccajan16291	contig23602_1	4745	5845	366	2047	ZF-HD
Ccajan17474	contig25962_1	1689	1955	88	873	ZF-HD
Ccajan17947	contig26917_1	7340	7939	199	1178	ZF-HD
Ccajan23509	contig37444_1	1099	2085	328	2017	ZF-HD
Ccajan24300	contig38911_1	2344	2769	141	668	ZF-HD
Ccajan25489	contig41337_1	48	788	246	748	ZF-HD
Ccajan25932	contig42278_1	3326	3592	88	1163	ZF-HD
Ccajan27725	contig46188_1	711	1457	248	768	ZF-HD
Ccajan27792	contig46329_1	1255	1527	90	825	ZF-HD
Ccajan29553	contig50437_1	3699	3944	81	349	ZF-HD
Ccajan30172	contig52057_1	2291	2593	100	476	ZF-HD
Ccajan40258	contig94291_1	2	400	133	399	ZF-HD
